# Supplementary material for: Generating quantitative models describing the sequence specificity of biological processes with the stabilized matrix method
Source: BMC Bioinformatics. 2005 May 31;6:132. doi: 10.1186/1471-2105-6-132 (PMC1173087; doi:10.1186/1471-2105-6-132)
Supplement: Additional File 1 — A .zip file containing the SMM source code, documentation and examples for windows systems. [file 1471-2105-6-132-S1.zip]

Archive with 68 entries (64 files):
- smmwin/code/
- smmwin/code/BPException.cpp
- smmwin/code/BPException.h
- smmwin/code/BPMath.cpp
- smmwin/code/BPMath.h
- smmwin/code/Dataset.cpp
- smmwin/code/Dataset.h
- smmwin/code/Letter.cpp
- smmwin/code/Letter.h
- smmwin/code/Makefile
- smmwin/code/MinimizerBase.cpp
- smmwin/code/MinimizerBase.h
- smmwin/code/NumVec.cpp
- smmwin/code/NumVec.h
- smmwin/code/SeqMatrix.cpp
- smmwin/code/SeqMatrix.h
- smmwin/code/SeqPair.cpp
- smmwin/code/SeqPair.h
- smmwin/code/SeqSet.cpp
- smmwin/code/SeqSet.h
- smmwin/code/smm.cpp
- smmwin/code/smm.ncb
- smmwin/code/smm.sln
- smmwin/code/smm.vcproj
- smmwin/code/SMMCrossValidate.cpp
- smmwin/code/SMMCrossValidate.h
- smmwin/code/SMMOptimizeLambda.cpp
- smmwin/code/SMMOptimizeLambda.h
- smmwin/code/SMMRepeater.cpp
- smmwin/code/SMMRepeater.h
- smmwin/code/SMMSeqMatrix.cpp
- smmwin/code/SMMSeqMatrix.h
- smmwin/code/SMMSeqPair.cpp
- smmwin/code/SMMSeqPair.h
- smmwin/code/SMMSet.cpp
- smmwin/code/SMMSet.h
- smmwin/code/SMMSolve.cpp
- smmwin/code/SMMSolve.h
- smmwin/code/stdafx.cpp
- smmwin/code/stdafx.h
- smmwin/code/tinystr.cpp
- smmwin/code/tinystr.h
- smmwin/code/tinyxml.cpp
- smmwin/code/tinyxml.h
- smmwin/code/tinyxmlerror.cpp
- smmwin/code/tinyxmlparser.cpp
- smmwin/code/TMatrix.h
- smmwin/code/TVec.h
- smmwin/code/VSet.cpp
- smmwin/code/VSet.h
- smmwin/input/
- smmwin/input/PredictInput.xml
- smmwin/input/sequences.txt
- smmwin/input/TrainInput1.txt
- smmwin/input/TrainInput1.xml
- smmwin/input/TrainInput2.xml
- smmwin/input/TrainInput3.xml
- smmwin/output/
- smmwin/output/mat-TrainInput1.txt
- smmwin/output/pair-TrainInput1.txt
- smmwin/output/PredictOutput.xml
- smmwin/output/TrainOutput1.xml
- smmwin/output/TrainOutput2.xml
- smmwin/output/TrainOutput3.xml
- smmwin/readme.htm
- smmwin/smm.exe
- smmwin/smm.xsd
- smmwin/
