# Supplementary material for: Generating quantitative models describing the sequence specificity of biological processes with the stabilized matrix method
Source: BMC Bioinformatics. 2005 May 31;6:132. doi: 10.1186/1471-2105-6-132 (PMC1173087; doi:10.1186/1471-2105-6-132)
Supplement: Additional File 1 — A .zip file containing the SMM source code, documentation and examples for windows systems. [file 1471-2105-6-132-S1.zip › smmwin/code/Makefile]

COMPILER = g++ 
FLAGS = -lgsl -lgslcblas -lm
EXECUTABLE = smm.exe

OBJECTS = BPException.o BPMath.o Dataset.o Letter.o MinimizerBase.o NumVec.o SMMCrossValidate.o SMMOptimizeLambda.o SMMRepeater.o SMMSeqMatrix.o SMMSeqPair.o SMMSet.o SMMSolve.o SeqMatrix.o SeqPair.o SeqSet.o VSet.o stdafx.o tinystr.o tinyxml.o tinyxmlerror.o tinyxmlparser.o smm.o


$(EXECUTABLE) :  $(OBJECTS) 
	$(COMPILER) $(FLAGS) -o $(EXECUTABLE) $(OBJECTS)

%.o : %.cpp 
	$(COMPILER) -o $*.o -c $*.cpp
 
