# Supplementary material for: Generating quantitative models describing the sequence specificity of biological processes with the stabilized matrix method
Source: BMC Bioinformatics. 2005 May 31;6:132. doi: 10.1186/1471-2105-6-132 (PMC1173087; doi:10.1186/1471-2105-6-132)
Supplement: Additional File 1 — A .zip file containing the SMM source code, documentation and examples for windows systems. [file 1471-2105-6-132-S1.zip › smmwin/code/SeqMatrix.cpp]

/*
www.mhc-pathway.net/smm
Original file by Bjoern Peters.

This software is provided 'as-is', without any express or implied 
warranty. In no event will the authors be held liable for any 
damages arising from the use of this software.

Permission is granted to anyone to use this software for any 
purpose, including commercial applications, and to alter it and 
redistribute it freely, subject to the following restrictions:

1. The origin of this software must not be misrepresented; you must 
not claim that you wrote the original software. If you use this 
software in a product, an acknowledgment in the product documentation 
would be appreciated but is not required.

2. Altered source versions must be plainly marked as such, and
must not be misrepresented as being the original software.

3. This notice may not be removed or altered from any source 
distribution.
*/
#include "stdafx.h"
#include "SeqMatrix.h"
#include "BPMath.h"


void CSeqMatrix::Load(const string & name)
{
	ex_ifstream in(name);
	try
	{
		int length;
		string x;
		in >> x >> length;
		if(in.fail())
			throw(BPException("Could not load NumCols for CSeqMatrix"));
		Load(in,length,false);
	}
	catch(BPException e)
	{
		throw BPFileException(e,name);
	}
}

void CSeqMatrix::FromXml(TiXmlNode *node, unsigned seq_length)
{
	node=node->FirstChild("SeqMatrix");

	resize(seq_length);
	Offset()=ToDouble(node->FirstChild("Offset"));
	node=node->FirstChild("MatCoef");
	while(node)
	{
		unsigned pos=ToUInt(node->FirstChild("Position"))-1;
		CLetter let (ToText(node->FirstChild("Letter"))[0]);
		double val=ToDouble(node->FirstChild("Value"));
		Matrix(let,pos)=val;
		node=node->NextSibling();
	}
}


void CSeqMatrix::ToXml(TiXmlNode *node) const
{
	TiXmlElement mat("SeqMatrix");
	TiXmlElement off("Offset");
	stringstream val;
	val << Offset();
	TiXmlText text(val.str());
	off.InsertEndChild(text);
	mat.InsertEndChild(off);

	TiXmlText a("");
	TiXmlElement eletter("Letter");
	TiXmlElement eposition("Position");
	TiXmlElement evalue("Value");

	eletter.InsertEndChild(a);
	eposition.InsertEndChild(a);
	evalue.InsertEndChild(a);

	TiXmlElement mcoef("MatCoef");
	mcoef.InsertEndChild(eletter);
	mcoef.InsertEndChild(eposition);
	mcoef.InsertEndChild(evalue);

	TiXmlText *tlet=mcoef.FirstChild("Letter")->FirstChild()->ToText();
	TiXmlText *tpos=mcoef.FirstChild("Position")->FirstChild()->ToText();
	TiXmlText *tval=mcoef.FirstChild("Value")->FirstChild()->ToText();

	for(unsigned pos=0; pos<NumCols(); pos++)
	{
		for(CSequence::const_iterator let=CLetter::Alphabet().begin(); let<CLetter::Alphabet().end(); let++)
		{
			string l;
			l=let->Letter();
			tlet->SetValue(l);

			stringstream p,v;
			p << pos  +1;
			v << Matrix(*let,pos);

			tpos->SetValue(p.str());
			tval->SetValue(v.str());
			mat.InsertEndChild(mcoef);
		}
	}
	node->InsertEndChild(mat);
}

void CSeqMatrix::Save(const string & name)	const
{
	ex_ofstream out(name);
	out <<"NumCols:\t" << NumCols() <<endl;
	for(CSequence::const_iterator let=CLetter::Alphabet().begin(); let<CLetter::Alphabet().end(); let++)
	{
		out << let->Letter();
		for(unsigned pos=0; pos<NumCols(); pos++)
			out << "\t" << Matrix(*let,pos);
		out <<endl;
	}
	out << endl << endl << Offset();
}

void CSeqMatrix::Predict(CSeqSet  &set)	const
{
	const Vec<CSequence> &seqs=set.GetSequences();
	CNumVec predictions(seqs.size()); 
	for(unsigned i=0; i<seqs.size(); i++)
		predictions[i]=Score(seqs[i]);
	set.Predict(predictions);
};


double CSeqMatrix::Score(CSequence::const_iterator it, CSequence::const_iterator end)	const
{
	assert(end-it==NumCols());
	double score=Offset();
	for(unsigned i=0; i<NumCols(); i++)
		score+=Matrix(*(it+i),i);
	return(score);
}

void CSeqMatrix::Load(const string & name, int length, bool no_offset)
{
	ex_ifstream in(name);
	try
	{
		Load(in,length,no_offset);
	}
	catch(BPException e)
	{
		throw BPFileException(e,name);
	}

}

void CSeqMatrix::Load(istream & in, int length, bool no_offset)
{
	resize(length);
	unsigned num=0; 
	while(!in.fail() && num<CLetter::AlphabetSize())
	{
		CLetter let;
		in >> let;
		num++;
		for(int pos=0; pos<length; pos++)
			in >> Matrix(let,pos);
		if(in.fail())
			throw BPException("Invalid CSeqMatrix file");
	}
	if(num!=CLetter::AlphabetSize())
		throw BPException("Incomplete CSeqMatrix file");
	if(no_offset)
		Offset()=0.0;
	else
	{
		in >> Offset();
		if(in.fail())
			throw BPException("No offset in CSeqMatrix file");
	}
}


void CSeqMatrix::AdjustMatrix(CSeqSet & set)
{
	CNumVec meas=set.GetMeasurements();
	Vec<INEQUALITY> ineq=set.GetInequalities();

	Predict(set);
	double m=1,b=0;
	double diff_norm;
	CNumVec last_pred=set.GetPredictions();
	do
	{
		LinearRegression(set.GetPredictions(),meas,m,b);
		CNumVec pred=set.GetPredictions();
		pred*=m;
		pred+=b;
		for(unsigned n=0; n<pred.size(); n++)
		{
			if(pred[n]>meas[n] &&ineq[n]==GREATER)
				meas[n]=pred[n];
			else if(pred[n]<meas[n] &&ineq[n]==SMALLER)
				meas[n]=pred[n];
		}
		CNumVec diff=last_pred;
		diff-=pred;
		last_pred=pred;
		diff_norm=diff.ScalarProduct(diff);
	}
	while(diff_norm>.000001);
	m_matrix*=m;
	m_matrix[0]+=b;
}


void CSeqMatrix::AdjustOffset(CSeqSet & set)					
{
	CNumVec meas=set.GetMeasurements();
	Vec<INEQUALITY> ineq=set.GetInequalities();

	Predict(set);
	double diff_norm;
	CNumVec last_pred=set.GetPredictions();

	double mean_diff=0;
	do
	{
		CNumVec pred=set.GetPredictions();
		mean_diff=0;
		for(unsigned n=0; n<pred.size(); n++)
			mean_diff+=meas[n]-pred[n];
		mean_diff/=pred.size();
		pred+=mean_diff;
		for(unsigned n=0; n<pred.size(); n++)
		{
			if(pred[n]>meas[n] &&ineq[n]==GREATER)
				meas[n]=pred[n];
			else if(pred[n]<meas[n] &&ineq[n]==SMALLER)
				meas[n]=pred[n];
		}
		CNumVec diff=last_pred;
		diff-=pred;
		last_pred=pred;
		diff_norm=diff.ScalarProduct(diff);
	}
	while(diff_norm>.000001);
	m_matrix[0]+=mean_diff;
}


void CSeqMatrix::AverageMatrix(const Vec<CSeqMatrix> matrices)
{
	resize(matrices.front().NumCols());
	assert(matrices.size()>0);
	m_matrix=matrices.front().m_matrix;
	for(unsigned n=1; n<matrices.size(); n++)
		m_matrix+=matrices[n].m_matrix;
	m_matrix*=1.0/matrices.size();
}

void CSeqMatrix::CountSet(const CSeqSet & set)
{
	resize(set.SeqLength());
	const Vec<CSequence> &seqs=set.GetSequences();
	for(Vec<CSequence>::const_iterator s=seqs.begin(); s<seqs.end(); s++)
		for(unsigned pos=0; pos<NumCols(); pos++)
			Matrix((*s)[pos],pos)++;
}
