# Supplementary material for: Generating quantitative models describing the sequence specificity of biological processes with the stabilized matrix method
Source: BMC Bioinformatics. 2005 May 31;6:132. doi: 10.1186/1471-2105-6-132 (PMC1173087; doi:10.1186/1471-2105-6-132)
Supplement: Additional File 1 — A .zip file containing the SMM source code, documentation and examples for windows systems. [file 1471-2105-6-132-S1.zip › smmwin/code/smm.cpp]

/*
www.mhc-pathway.net/smm
Original file by Bjoern Peters.

This software is provided 'as-is', without any express or implied 
warranty. In no event will the authors be held liable for any 
damages arising from the use of this software.

Permission is granted to anyone to use this software for any 
purpose, including commercial applications, and to alter it and 
redistribute it freely, subject to the following restrictions:

1. The origin of this software must not be misrepresented; you must 
not claim that you wrote the original software. If you use this 
software in a product, an acknowledgment in the product documentation 
would be appreciated but is not required.

2. Altered source versions must be plainly marked as such, and
must not be misrepresented as being the original software.

3. This notice may not be removed or altered from any source 
distribution.
*/

#include "stdafx.h"
#include "SMMSeqMatrix.h"
#include "SMMSeqPair.h"
#include "tinyxml.h"

void SMMTrain(TiXmlNode *input, TiXmlNode *output)
{
	// Init Sequence Alphabet and length (has to be valid for all training data)
	TiXmlNode *train_node=input->FirstChild("TrainingData");
	CLetter::Init(ToText(train_node->FirstChild("Alphabet")));
	unsigned seq_length =ToUInt(train_node->FirstChild("SequenceLength"));
	
	// Load training data
	CSeqSet train_set;
	CSeqMatrix mat_ext;
	train_set.FromXml(train_node,seq_length);
	if(train_set.ElementNumber()==0)
		throw BPException("No training data found");
	if(train_node->FirstChild("SeqMatrix"))
		mat_ext.FromXml(train_node,seq_length); 
	
	if(!input->FirstChild("MatrixCalculation"))
 	{
		// No information on how to train --> enter auto mode
		// Decide training mode based on degrees of freedom and available data.
		// Insert training mode into "input"

		unsigned freedom=CLetter::AlphabetSize() * seq_length;
		TiXmlElement matpar("MatrixCalculation");
		
		if(mat_ext.NumCols()>0)
		{
			TiXmlElement t("UseExternalMatrix");
			matpar.InsertEndChild(t);
		}
		if(train_set.ElementNumber()>freedom || mat_ext.NumCols()==0)
		{
			TiXmlElement t("SMMMatrix");
			matpar.InsertEndChild(t);
		}
		input->InsertEndChild(matpar);

		if(train_set.ElementNumber()>1.5*freedom)
		{
			TiXmlElement pairpar("PairCalculation");
			input->InsertEndChild(pairpar);
		}
	}

	// Start calculation
	// First determine the Matrix: 
	CSMMSeqMatrix mat;

	TiXmlNode *mat_node=input->FirstChild("MatrixCalculation");
	if(mat_node->FirstChild("UseExternalMatrix"))
	{
		if(mat_ext.NumCols()!=seq_length)
			throw BPException("No external matrix supplied or incorrect length");
		
		// Adjust External Matrix as specified
		if(mat_node->FirstChild("UseExternalMatrix")->FirstChild("AdjustToSequenceData"))
			mat_ext.AdjustMatrix(train_set);
		else if(mat_node->FirstChild("UseExternalMatrix")->FirstChild("AdjustOffsetToSequenceData"))
			mat_ext.AdjustOffset(train_set);

		if(mat_node->FirstChild("SMMMatrix"))
		{
			// Train SMM Matrix on difference to external matrix prediction
			CSeqSet train_diff=train_set;
			mat_ext.Predict(train_diff);
			train_diff.SubtractPrediction();

			mat.XMLParameters(mat_node->FirstChild("SMMMatrix"));
			mat.TrainMatrix(train_diff);
			mat+=mat_ext;
		}
		else
			mat.CSeqMatrix::operator=(mat_ext);
	}
	else 
	{
		if(!mat_node->FirstChild("SMMMatrix"))
			throw BPException("Invalid Training Parameters: Either UseExternalMatrix or SMMMatrix have to be specified");

		mat.XMLParameters(mat_node->FirstChild("SMMMatrix"));
		mat.TrainMatrix(train_set);
	}

	// Now Determine Pair Coefficients if applicable:
	CSMMSeqPair pair;
	if(input->FirstChild("PairCalculation"))
	{
		pair.CSeqMatrix::operator=(mat);
		pair.XMLParameters(input->FirstChild("PairCalculation"));
		pair.TrainPair(train_set);
	}

	// Calculation completed succesfully

	// Save results in output
	// Copy Alphabet, Sequence Length from Input File
	TiXmlElement npred("SMMPredictor");
	npred.InsertEndChild(*train_node->FirstChild("Alphabet"));
	npred.InsertEndChild(*train_node->FirstChild("SequenceLength"));

	if(pair.GetPairs().size()>0)
		pair.ToXml(&npred);
	else
		mat.ToXml(&npred);
	output->InsertEndChild(npred);
}

void SMMPredict(TiXmlNode *input, TiXmlNode *output)
{
	// Read Predictor Information from input
	TiXmlNode *predictor=input->FirstChild("SMMPredictor");
	CLetter::Init(ToText(predictor->FirstChild("Alphabet")));
	unsigned seq_length =ToUInt(predictor->FirstChild("SequenceLength"));
	CSeqPair pair;
	pair.FromXml(predictor,seq_length);

	
	// Prepare "Prediction" output element
	TiXmlElement pred("Predictions");
	TiXmlText pred_value(""), *pv;
	pred.InsertEndChild(pred_value);
	pv=pred.FirstChild()->ToText();

	// Loop Predict Elements in Input
	TiXmlNode *eseq=input->FirstChild("Predict");
	while(eseq)
	{
		string s = ToText(eseq->FirstChild("Sequence"));

		CSequence seq;
		for(unsigned i=0; i<s.size(); i++)
			seq.push_back(s[i]);
		stringstream ptext;
		if(s.size()>=seq_length)
		{
			for(unsigned   j=0; j<=s.size()-seq_length; j++)
			  ptext << pair.Score(CSequence::const_iterator(&seq[j]),CSequence::const_iterator(&seq[j+seq_length-1]+1)) << " ";
		}
		pv->ToText()->SetValue(ptext.str());

		TiXmlElement pout=*eseq->ToElement();
		pout.SetAttribute("ScanLength",seq_length);
		pout.InsertEndChild(pred);
		output->InsertEndChild(pout);
		eseq=eseq->NextSibling("Predict");
	}
}

string AutoFileName(const string & original, const string &prefix)
{
	unsigned pos1 = original.find_last_of('\\',original.size());
	unsigned pos2 = original.find_last_of('/',original.size());
	
	unsigned pos = min(pos1,pos2);
	if(pos==original.size())
		return(prefix + "-" + original);

	if(max(pos1,pos2)<original.size())
		pos=max(pos1,pos2);
	string result;
	result = original.substr(0,pos+1);
	result +=prefix;
	result +="-";
	result +=original.substr(pos+1,original.size()-pos);
	return(string(result));
}


void CommandLineInterface(int argc, char* argv[])
{
	CLetter::Init("ACDEFGHIKLMNPQRSTVWY");	// Assume peptide sequences as input
	const string command=argv[1];
	if(command=="-tm" || command=="-tp" || command=="-t")
	{
		if(argc==2)
			throw BPException("No Input file name specified");
		
		const string in_file_name=argv[2];
		CSeqSet set;
		set.Load(in_file_name);
		
		if(command=="-tm" || (command=="-t" && (set.ElementNumber()<1.5 * 20.0 * set.SeqLength())))
		{
			CSMMSeqMatrix mat;
			mat.TrainMatrix(set);
			if(argc==3)
				mat.Save(AutoFileName(in_file_name,"mat"));
			else
				mat.Save(argv[3]);
		}
		else
		{
			CSMMSeqMatrix mat;
			mat.TrainMatrix(set);

			CSMMSeqPair pair;
			pair.CSeqMatrix::operator=(mat);
			pair.TrainPair(set);
			if(argc==3)
				pair.Save(AutoFileName(in_file_name,"pair"));
			else
				pair.Save(argv[3]);
		}

	}
	else if(command=="-p")
	{
		if(argc<4)
			throw BPException("Prediction requires at least two file names as input parameters");

		CSeqPair pair;
		pair.Load(argv[2]);
		const unsigned seq_length=pair.NumCols();

		ex_ifstream seq_input(argv[3]);

		ex_ofstream out;
		if(argc>4)
			out.open(argv[4]);
		else
			out.open(AutoFileName(argv[3],"pred"));
		
		while(!seq_input.fail())
		{
			CSequence seq;
			seq_input >> seq;
			if(!seq_input.fail())
			{
				out << seq;
				if(seq.size()>=seq_length)
				{
					out << "\t";
					for(unsigned j=0; j<=seq.size()-seq_length; j++)
						out << pair.Score(CSequence::const_iterator(&seq[j]),CSequence::const_iterator(&seq[j+seq_length-1]+1)) << "\t";
				}
				out << endl;
			}
		}
	}
	else
		throw BPException(string("Unknown command line parameter '"+command+"'"));
}

int main(int argc, char* argv[])
{
	if(argc<2) // Missing parameters. Display usage information
	{
		cout << "smm - first public release (1.0)"<< endl;
		cout << "Usage1: smm.exe [xml_filename]" << endl; 
		cout << "Usage2: smm.exe [parameter] [file1] [file2] [file3]" << endl; 
		cout << "The readme.htm file describes both calling formats."<< endl;
		cout << "Check http://www.mhc-pathway.net/smm for additional support" << endl;
		return(0);
	}
	stringstream output_clog, output_cerr;
	try
	{
		// Redirect clog, cerr to strstreams, which can later be inserted into the output file
		streambuf* clog_old = clog.rdbuf(output_clog.rdbuf());
		streambuf* cerr_old = cerr.rdbuf(output_cerr.rdbuf());

		clog_detail.push_back(MEDIUM);	// Default output detail
		
		bool use_xml=true;
		
		TiXmlBase::SetCondenseWhiteSpace(false);
		TiXmlDocument input, output;
		string output_name="error_out.xml";	// Use if no output filename is specified in input
		
		try
		{
			string in_file_name=argv[1];
			if(in_file_name[0]=='-') // Use simplified command line interface
			{
				use_xml=false;
				cout << endl << "Starting...";
				cout.flush();
				CommandLineInterface(argc,argv);
				cout << endl << "Executed succesfully" << endl;
			}
			else
			{
				// Prepare XML output

				const char* output_base=
				"<?xml version=\"1.0\"  encoding=\"utf-8\" ?>\n"
				"<SMMOutput xmlns=\"http://www.mhc-pathway.net/smm\" xmlns:xsi=\"http://www.w3.org/2001/XMLSchema-instance\" xsi:schemaLocation=\"http://www.mhc-pathway.net/smm smm.xsd\" >\n" 
				"<Log success=\"?\" /> \n"
				"</SMMOutput> ";
				output.Parse(output_base);
				
				// Open the input document
				if(!input.LoadFile(in_file_name))
				throw BPFileException("Unable to open XML Input File",in_file_name);
				
				output_name=ToText(input.RootElement()->FirstChild("OutputFile"));
				
				if(input.FirstChild("SMMTrainInput"))
				{
					output.RootElement()->SetValue("SMMTrainOutput");
					SMMTrain(input.FirstChild("SMMTrainInput"),output.FirstChild("SMMTrainOutput"));
				}
				else if(input.FirstChild("SMMPredictInput"))
				{
					output.RootElement()->SetValue("SMMPredictOutput");
					SMMPredict(input.FirstChild("SMMPredictInput"),output.FirstChild("SMMPredictOutput"));
				}
				else
				throw BPFileException("Invalid Input file",in_file_name);
				// End Succesfully
				TiXmlNode *nlog=output.RootElement()->FirstChild("Log");
				nlog->ToElement()->SetAttribute("success","true");
				
				if(output.SaveFile(output_name)==false)
				throw BPFileException("Could not save output to",output_name);
			}
			
			clog.rdbuf(clog_old);
			cerr.rdbuf(cerr_old);
			return(0);
			
		}
		catch(BPFileException e)
		{
		    cerr << endl<< endl<< "File related exception, program terminated";
		    cerr << endl<< endl<< "Message: " <<  e.m_message.str();
		    cerr << endl<< endl<< "File: " << e.m_filename;
		    cerr << endl<< endl<< "Current Directory: " << ex_getcwd();
		}
		catch(BPException e)
		{
		    e.m_message << endl << '\0';
		    cerr << endl<< endl<< "Exception, program terminated";
		    cerr << endl<< endl<< "Message:" <<  e.m_message.str();
		}
		catch(...)
		{
		    cerr << endl<< "Some other exception.";
		}
		if(use_xml)
		{
			// End with error
			TiXmlNode *nlog=output.RootElement()->FirstChild("Log");
			nlog->ToElement()->SetAttribute("success","false");
			
			// Insert error message into output
			cerr << '\0';
			TiXmlText cerr_text(output_cerr.str());
			TiXmlElement cerr_element("ErrorMessage");
			cerr_element.InsertEndChild(cerr_text);
			nlog->InsertEndChild(cerr_element);
			
			// Insert log into output
			clog << '\0';
			TiXmlText clog_text(output_clog.str());
			TiXmlElement clog_element("LogText");
			clog_element.InsertEndChild(clog_text);
			nlog->InsertEndChild(clog_element);
			
			if(output.SaveFile(output_name)==false)
				output.SaveFile("default_out.xml");
		}
		else
		{
			cout << endl;
			cout << "An error occured:" << endl;
			cout << output_cerr.str() << endl;
		}
		clog.rdbuf(clog_old);
		cerr.rdbuf(cerr_old);
		return(-1);
	}
	catch(...)
	{
		cerr << endl<< "Exception. I am really not supposed to occur. cerr";
		cout << endl<< "Exception. I am really not supposed to occur. cout";
		return (-2);
	}
	cerr << endl << "Now this should never happen.";
	cout << endl << "Now this should never happen.";
	return(-3);
}
