# Supplementary material for: Generating quantitative models describing the sequence specificity of biological processes with the stabilized matrix method
Source: BMC Bioinformatics. 2005 May 31;6:132. doi: 10.1186/1471-2105-6-132 (PMC1173087; doi:10.1186/1471-2105-6-132)
Supplement: Additional File 1 — A .zip file containing the SMM source code, documentation and examples for windows systems. [file 1471-2105-6-132-S1.zip › smmwin/code/smm.sln]

Microsoft Visual Studio Solution File, Format Version 8.00
Project("{8BC9CEB8-8B4A-11D0-8D11-00A0C91BC942}") = "smm", "smm.vcproj", "{4B03E22A-F031-4BEB-91C0-94652ED7BEBF}"
	ProjectSection(ProjectDependencies) = postProject
	EndProjectSection
EndProject
Global
	GlobalSection(SolutionConfiguration) = preSolution
		Debug = Debug
		Release = Release
	EndGlobalSection
	GlobalSection(ProjectConfiguration) = postSolution
		{4B03E22A-F031-4BEB-91C0-94652ED7BEBF}.Debug.ActiveCfg = Debug|Win32
		{4B03E22A-F031-4BEB-91C0-94652ED7BEBF}.Debug.Build.0 = Debug|Win32
		{4B03E22A-F031-4BEB-91C0-94652ED7BEBF}.Release.ActiveCfg = Release|Win32
		{4B03E22A-F031-4BEB-91C0-94652ED7BEBF}.Release.Build.0 = Release|Win32
	EndGlobalSection
	GlobalSection(ExtensibilityGlobals) = postSolution
	EndGlobalSection
	GlobalSection(ExtensibilityAddIns) = postSolution
	EndGlobalSection
EndGlobal
