# Supplementary material for: Generating quantitative models describing the sequence specificity of biological processes with the stabilized matrix method
Source: BMC Bioinformatics. 2005 May 31;6:132. doi: 10.1186/1471-2105-6-132 (PMC1173087; doi:10.1186/1471-2105-6-132)
Supplement: Additional File 1 — A .zip file containing the SMM source code, documentation and examples for windows systems. [file 1471-2105-6-132-S1.zip › smmwin/code/smm.vcproj]

<?xml version="1.0" encoding="Windows-1252"?>
<VisualStudioProject
	ProjectType="Visual C++"
	Version="7.10"
	Name="smm"
	ProjectGUID="{4B03E22A-F031-4BEB-91C0-94652ED7BEBF}"
	Keyword="Win32Proj">
	<Platforms>
		<Platform
			Name="Win32"/>
	</Platforms>
	<Configurations>
		<Configuration
			Name="Debug|Win32"
			OutputDirectory="Debug"
			IntermediateDirectory="Debug"
			ConfigurationType="1"
			CharacterSet="2">
			<Tool
				Name="VCCLCompilerTool"
				Optimization="0"
				AdditionalIncludeDirectories="C:\Program Files\GnuWin32\include"
				PreprocessorDefinitions="WIN32;_DEBUG;_CONSOLE"
				MinimalRebuild="TRUE"
				BasicRuntimeChecks="3"
				RuntimeLibrary="2"
				UsePrecompiledHeader="3"
				WarningLevel="3"
				Detect64BitPortabilityProblems="TRUE"
				DebugInformationFormat="4"/>
			<Tool
				Name="VCCustomBuildTool"/>
			<Tool
				Name="VCLinkerTool"
				AdditionalDependencies="libgslcblas.a libgsl.a"
				OutputFile="$(OutDir)/smm.exe"
				LinkIncremental="2"
				AdditionalLibraryDirectories="C:\Program Files\GnuWin32\lib"
				GenerateDebugInformation="TRUE"
				ProgramDatabaseFile="$(OutDir)/smm.pdb"
				SubSystem="1"
				TargetMachine="1"/>
			<Tool
				Name="VCMIDLTool"/>
			<Tool
				Name="VCPostBuildEventTool"/>
			<Tool
				Name="VCPreBuildEventTool"/>
			<Tool
				Name="VCPreLinkEventTool"/>
			<Tool
				Name="VCResourceCompilerTool"/>
			<Tool
				Name="VCWebServiceProxyGeneratorTool"/>
			<Tool
				Name="VCXMLDataGeneratorTool"/>
			<Tool
				Name="VCWebDeploymentTool"/>
			<Tool
				Name="VCManagedWrapperGeneratorTool"/>
			<Tool
				Name="VCAuxiliaryManagedWrapperGeneratorTool"/>
		</Configuration>
		<Configuration
			Name="Release|Win32"
			OutputDirectory="Release"
			IntermediateDirectory="Release"
			ConfigurationType="1"
			CharacterSet="2">
			<Tool
				Name="VCCLCompilerTool"
				AdditionalIncludeDirectories="C:\Program Files\GnuWin32\include"
				PreprocessorDefinitions="WIN32;NDEBUG;_CONSOLE"
				RuntimeLibrary="2"
				UsePrecompiledHeader="3"
				WarningLevel="3"
				Detect64BitPortabilityProblems="TRUE"
				DebugInformationFormat="3"/>
			<Tool
				Name="VCCustomBuildTool"/>
			<Tool
				Name="VCLinkerTool"
				AdditionalDependencies="libgslcblas.a libgsl.a"
				OutputFile="$(OutDir)/smm.exe"
				LinkIncremental="1"
				AdditionalLibraryDirectories="C:\Program Files\GnuWin32\lib"
				GenerateDebugInformation="TRUE"
				SubSystem="1"
				OptimizeReferences="2"
				EnableCOMDATFolding="2"
				TargetMachine="1"/>
			<Tool
				Name="VCMIDLTool"/>
			<Tool
				Name="VCPostBuildEventTool"/>
			<Tool
				Name="VCPreBuildEventTool"/>
			<Tool
				Name="VCPreLinkEventTool"/>
			<Tool
				Name="VCResourceCompilerTool"/>
			<Tool
				Name="VCWebServiceProxyGeneratorTool"/>
			<Tool
				Name="VCXMLDataGeneratorTool"/>
			<Tool
				Name="VCWebDeploymentTool"/>
			<Tool
				Name="VCManagedWrapperGeneratorTool"/>
			<Tool
				Name="VCAuxiliaryManagedWrapperGeneratorTool"/>
		</Configuration>
	</Configurations>
	<References>
	</References>
	<Files>
		<Filter
			Name="Source Files"
			Filter="cpp;c;cxx;def;odl;idl;hpj;bat;asm;asmx"
			UniqueIdentifier="{4FC737F1-C7A5-4376-A066-2A32D752A2FF}">
			<File
				RelativePath=".\BPException.cpp">
			</File>
			<File
				RelativePath=".\BPMath.cpp">
			</File>
			<File
				RelativePath=".\Dataset.cpp">
			</File>
			<File
				RelativePath=".\Letter.cpp">
			</File>
			<File
				RelativePath=".\MinimizerBase.cpp">
			</File>
			<File
				RelativePath=".\NumVec.cpp">
			</File>
			<File
				RelativePath=".\SeqMatrix.cpp">
			</File>
			<File
				RelativePath=".\SeqPair.cpp">
			</File>
			<File
				RelativePath=".\SeqSet.cpp">
			</File>
			<File
				RelativePath=".\smm.cpp">
			</File>
			<File
				RelativePath=".\SMMCrossValidate.cpp">
			</File>
			<File
				RelativePath=".\SMMOptimizeLambda.cpp">
			</File>
			<File
				RelativePath=".\SMMRepeater.cpp">
			</File>
			<File
				RelativePath=".\SMMSeqMatrix.cpp">
			</File>
			<File
				RelativePath=".\SMMSeqPair.cpp">
			</File>
			<File
				RelativePath=".\SMMSet.cpp">
			</File>
			<File
				RelativePath=".\SMMSolve.cpp">
			</File>
			<File
				RelativePath=".\stdafx.cpp">
				<FileConfiguration
					Name="Debug|Win32">
					<Tool
						Name="VCCLCompilerTool"
						UsePrecompiledHeader="1"/>
				</FileConfiguration>
				<FileConfiguration
					Name="Release|Win32">
					<Tool
						Name="VCCLCompilerTool"
						UsePrecompiledHeader="1"/>
				</FileConfiguration>
			</File>
			<File
				RelativePath=".\tinystr.cpp">
			</File>
			<File
				RelativePath=".\tinyxml.cpp">
			</File>
			<File
				RelativePath=".\tinyxmlerror.cpp">
			</File>
			<File
				RelativePath=".\tinyxmlparser.cpp">
			</File>
		</Filter>
		<Filter
			Name="Header Files"
			Filter="h;hpp;hxx;hm;inl;inc;xsd"
			UniqueIdentifier="{93995380-89BD-4b04-88EB-625FBE52EBFB}">
			<File
				RelativePath=".\BPException.h">
			</File>
			<File
				RelativePath=".\BPMath.h">
			</File>
			<File
				RelativePath=".\Dataset.h">
			</File>
			<File
				RelativePath=".\Letter.h">
			</File>
			<File
				RelativePath=".\MinimizerBase.h">
			</File>
			<File
				RelativePath=".\NumVec.h">
			</File>
			<File
				RelativePath=".\SeqMatrix.h">
			</File>
			<File
				RelativePath=".\SeqPair.h">
			</File>
			<File
				RelativePath=".\SeqSet.h">
			</File>
			<File
				RelativePath=".\SMMCrossValidate.h">
			</File>
			<File
				RelativePath=".\SMMOptimizeLambda.h">
			</File>
			<File
				RelativePath=".\SMMRepeater.h">
			</File>
			<File
				RelativePath=".\SMMSeqMatrix.h">
			</File>
			<File
				RelativePath=".\SMMSeqPair.h">
			</File>
			<File
				RelativePath=".\SMMSet.h">
			</File>
			<File
				RelativePath=".\SMMSolve.h">
			</File>
			<File
				RelativePath=".\stdafx.h">
			</File>
			<File
				RelativePath=".\tinystr.h">
			</File>
			<File
				RelativePath=".\tinyxml.h">
			</File>
			<File
				RelativePath=".\TMatrix.h">
			</File>
			<File
				RelativePath=".\TVec.h">
			</File>
			<File
				RelativePath=".\VSet.h">
			</File>
		</Filter>
		<Filter
			Name="Resource Files"
			Filter="rc;ico;cur;bmp;dlg;rc2;rct;bin;rgs;gif;jpg;jpeg;jpe;resx"
			UniqueIdentifier="{67DA6AB6-F800-4c08-8B7A-83BB121AAD01}">
		</Filter>
		<File
			RelativePath=".\ReadMe.txt">
		</File>
	</Files>
	<Globals>
	</Globals>
</VisualStudioProject>
