# Supplementary material for: Generating quantitative models describing the sequence specificity of biological processes with the stabilized matrix method
Source: BMC Bioinformatics. 2005 May 31;6:132. doi: 10.1186/1471-2105-6-132 (PMC1173087; doi:10.1186/1471-2105-6-132)
Supplement: Additional File 1 — A .zip file containing the SMM source code, documentation and examples for windows systems. [file 1471-2105-6-132-S1.zip › smmwin/code/tinyxml.cpp]

/*
www.sourceforge.net/projects/tinyxml
Original code (2.0 and earlier )copyright (c) 2000-2002 Lee Thomason (www.grinninglizard.com)

This software is provided 'as-is', without any express or implied
warranty. In no event will the authors be held liable for any
damages arising from the use of this software.

Permission is granted to anyone to use this software for any
purpose, including commercial applications, and to alter it and
redistribute it freely, subject to the following restrictions:

1. The origin of this software must not be misrepresented; you must
not claim that you wrote the original software. If you use this
software in a product, an acknowledgment in the product documentation
would be appreciated but is not required.

2. Altered source versions must be plainly marked as such, and
must not be misrepresented as being the original software.

3. This notice may not be removed or altered from any source
distribution.
*/
#include "stdafx.h"

#include <ctype.h>
#include "tinyxml.h"

#ifdef TIXML_USE_STL
#include <sstream>
#endif


bool TiXmlBase::condenseWhiteSpace = true;

void TiXmlBase::PutString( const TIXML_STRING& str, TIXML_OSTREAM* stream )
{
	TIXML_STRING buffer;
	PutString( str, &buffer );
	(*stream) << buffer;
}

void TiXmlBase::PutString( const TIXML_STRING& str, TIXML_STRING* outString )
{
	int i=0;

	while( i<(int)str.length() )
	{
		unsigned char c = (unsigned char) str[i];

		if (    c == '&' 
		     && i < ( (int)str.length() - 2 )
			 && str[i+1] == '#'
			 && str[i+2] == 'x' )
		{
			// Hexadecimal character reference.
			// Pass through unchanged.
			// &#xA9;	-- copyright symbol, for example.
			//
			// The -1 is a bug fix from Rob Laveaux. It keeps
			// an overflow from happening if there is no ';'.
			// There are actually 2 ways to exit this loop -
			// while fails (error case) and break (semicolon found).
			// However, there is no mechanism (currently) for
			// this function to return an error.
			while ( i<(int)str.length()-1 )
			{
				outString->append( str.c_str() + i, 1 );
				++i;
				if ( str[i] == ';' )
					break;
			}
		}
		else if ( c == '&' )
		{
			outString->append( entity[0].str, entity[0].strLength );
			++i;
		}
		else if ( c == '<' )
		{
			outString->append( entity[1].str, entity[1].strLength );
			++i;
		}
		else if ( c == '>' )
		{
			outString->append( entity[2].str, entity[2].strLength );
			++i;
		}
		else if ( c == '\"' )
		{
			outString->append( entity[3].str, entity[3].strLength );
			++i;
		}
		else if ( c == '\'' )
		{
			outString->append( entity[4].str, entity[4].strLength );
			++i;
		}
		else if ( c < 32 )
		{
			// Easy pass at non-alpha/numeric/symbol
			// Below 32 is symbolic.
			char buf[ 32 ];
			sprintf( buf, "&#x%02X;", (unsigned) ( c & 0xff ) );
			outString->append( buf, strlen( buf ) );
			++i;
		}
		else
		{
			//char realc = (char) c;
			//outString->append( &realc, 1 );
			*outString += (char) c;	// somewhat more efficient function call.
			++i;
		}
	}
}


// <-- Strange class for a bug fix. Search for STL_STRING_BUG
TiXmlBase::StringToBuffer::StringToBuffer( const TIXML_STRING& str )
{
	buffer = new char[ str.length()+1 ];
	if ( buffer )
	{
		strcpy( buffer, str.c_str() );
	}
}


TiXmlBase::StringToBuffer::~StringToBuffer()
{
	delete [] buffer;
}
// End strange bug fix. -->


TiXmlNode::TiXmlNode( NodeType _type ) : TiXmlBase()
{
	parent = 0;
	type = _type;
	firstChild = 0;
	lastChild = 0;
	prev = 0;
	next = 0;
}


TiXmlNode::~TiXmlNode()
{
	TiXmlNode* node = firstChild;
	TiXmlNode* temp = 0;

	while ( node )
	{
		temp = node;
		node = node->next;
		delete temp;
	}	
}


void TiXmlNode::CopyTo( TiXmlNode* target ) const
{
	target->SetValue (value.c_str() );
	target->userData = userData; 
}


void TiXmlNode::Clear()
{
	TiXmlNode* node = firstChild;
	TiXmlNode* temp = 0;

	while ( node )
	{
		temp = node;
		node = node->next;
		delete temp;
	}	

	firstChild = 0;
	lastChild = 0;
}


TiXmlNode* TiXmlNode::LinkEndChild( TiXmlNode* node )
{
	node->parent = this;

	node->prev = lastChild;
	node->next = 0;

	if ( lastChild )
		lastChild->next = node;
	else
		firstChild = node;			// it was an empty list.

	lastChild = node;
	return node;
}


TiXmlNode* TiXmlNode::InsertEndChild( const TiXmlNode& addThis )
{
	TiXmlNode* node = addThis.Clone();
	if ( !node )
		return 0;

	return LinkEndChild( node );
}


TiXmlNode* TiXmlNode::InsertBeforeChild( TiXmlNode* beforeThis, const TiXmlNode& addThis )
{	
	if ( !beforeThis || beforeThis->parent != this )
		return 0;

	TiXmlNode* node = addThis.Clone();
	if ( !node )
		return 0;
	node->parent = this;

	node->next = beforeThis;
	node->prev = beforeThis->prev;
	if ( beforeThis->prev )
	{
		beforeThis->prev->next = node;
	}
	else
	{
		assert( firstChild == beforeThis );
		firstChild = node;
	}
	beforeThis->prev = node;
	return node;
}


TiXmlNode* TiXmlNode::InsertAfterChild( TiXmlNode* afterThis, const TiXmlNode& addThis )
{
	if ( !afterThis || afterThis->parent != this )
		return 0;

	TiXmlNode* node = addThis.Clone();
	if ( !node )
		return 0;
	node->parent = this;

	node->prev = afterThis;
	node->next = afterThis->next;
	if ( afterThis->next )
	{
		afterThis->next->prev = node;
	}
	else
	{
		assert( lastChild == afterThis );
		lastChild = node;
	}
	afterThis->next = node;
	return node;
}


TiXmlNode* TiXmlNode::ReplaceChild( TiXmlNode* replaceThis, const TiXmlNode& withThis )
{
	if ( replaceThis->parent != this )
		return 0;

	TiXmlNode* node = withThis.Clone();
	if ( !node )
		return 0;

	node->next = replaceThis->next;
	node->prev = replaceThis->prev;

	if ( replaceThis->next )
		replaceThis->next->prev = node;
	else
		lastChild = node;

	if ( replaceThis->prev )
		replaceThis->prev->next = node;
	else
		firstChild = node;

	delete replaceThis;
	node->parent = this;
	return node;
}


bool TiXmlNode::RemoveChild( TiXmlNode* removeThis )
{
	if ( removeThis->parent != this )
	{	
		assert( 0 );
		return false;
	}

	if ( removeThis->next )
		removeThis->next->prev = removeThis->prev;
	else
		lastChild = removeThis->prev;

	if ( removeThis->prev )
		removeThis->prev->next = removeThis->next;
	else
		firstChild = removeThis->next;

	delete removeThis;
	return true;
}

TiXmlNode* TiXmlNode::FirstChild( const char * _value ) const
{
	TiXmlNode* node;
	for ( node = firstChild; node; node = node->next )
	{
		if ( node->SValue() == TIXML_STRING( _value ))
			return node;
	}
	return 0;
}

TiXmlNode* TiXmlNode::LastChild( const char * _value ) const
{
	TiXmlNode* node;
	for ( node = lastChild; node; node = node->prev )
	{
		if ( node->SValue() == TIXML_STRING (_value))
			return node;
	}
	return 0;
}

TiXmlNode* TiXmlNode::IterateChildren( TiXmlNode* previous ) const
{
	if ( !previous )
	{
		return FirstChild();
	}
	else
	{
		assert( previous->parent == this );
		return previous->NextSibling();
	}
}

TiXmlNode* TiXmlNode::IterateChildren( const char * val, TiXmlNode* previous ) const
{
	if ( !previous )
	{
		return FirstChild( val );
	}
	else
	{
		assert( previous->parent == this );
		return previous->NextSibling( val );
	}
}

TiXmlNode* TiXmlNode::NextSibling( const char * _value ) const
{
	TiXmlNode* node;
	for ( node = next; node; node = node->next )
	{
		if ( node->SValue() == TIXML_STRING (_value))
			return node;
	}
	return 0;
}


TiXmlNode* TiXmlNode::PreviousSibling( const char * _value ) const
{
	TiXmlNode* node;
	for ( node = prev; node; node = node->prev )
	{
		if ( node->SValue() == TIXML_STRING (_value))
			return node;
	}
	return 0;
}

void TiXmlElement::RemoveAttribute( const char * name )
{
	TiXmlAttribute* node = attributeSet.Find( name );
	if ( node )
	{
		attributeSet.Remove( node );
		delete node;
	}
}

TiXmlElement* TiXmlNode::FirstChildElement() const
{
	TiXmlNode* node;

	for (	node = FirstChild();
			node;
			node = node->NextSibling() )
	{
		if ( node->ToElement() )
			return node->ToElement();
	}
	return 0;
}

TiXmlElement* TiXmlNode::FirstChildElement( const char * _value ) const
{
	TiXmlNode* node;

	for (	node = FirstChild( _value );
			node;
			node = node->NextSibling( _value ) )
	{
		if ( node->ToElement() )
			return node->ToElement();
	}
	return 0;
}


TiXmlElement* TiXmlNode::NextSiblingElement() const
{
	TiXmlNode* node;

	for (	node = NextSibling();
	node;
	node = node->NextSibling() )
	{
		if ( node->ToElement() )
			return node->ToElement();
	}
	return 0;
}

TiXmlElement* TiXmlNode::NextSiblingElement( const char * _value ) const
{
	TiXmlNode* node;

	for (	node = NextSibling( _value );
	node;
	node = node->NextSibling( _value ) )
	{
		if ( node->ToElement() )
			return node->ToElement();
	}
	return 0;
}


TiXmlDocument* TiXmlNode::GetDocument() const
{
	const TiXmlNode* node;

	for( node = this; node; node = node->parent )
	{
		if ( node->ToDocument() )
			return node->ToDocument();
	}
	return 0;
}


TiXmlElement::TiXmlElement (const char * _value)
	: TiXmlNode( TiXmlNode::ELEMENT )
{
	firstChild = lastChild = 0;
	value = _value;
}


#ifdef TIXML_USE_STL
TiXmlElement::TiXmlElement( const std::string& _value ) 
	: TiXmlNode( TiXmlNode::ELEMENT )
{
	firstChild = lastChild = 0;
	value = _value;
}
#endif


TiXmlElement::TiXmlElement( const TiXmlElement& copy)
	: TiXmlNode( TiXmlNode::ELEMENT )
{
	firstChild = lastChild = 0;
	copy.CopyTo( this );	
}


void TiXmlElement::operator=( const TiXmlElement& base )
{
	ClearThis();
	base.CopyTo( this );
}


TiXmlElement::~TiXmlElement()
{
	ClearThis();
}


void TiXmlElement::ClearThis()
{
	Clear();
	while( attributeSet.First() )
	{
		TiXmlAttribute* node = attributeSet.First();
		attributeSet.Remove( node );
		delete node;
	}
}


const char * TiXmlElement::Attribute( const char * name ) const
{
	TiXmlAttribute* node = attributeSet.Find( name );

	if ( node )
		return node->Value();

	return 0;
}


const char * TiXmlElement::Attribute( const char * name, int* i ) const
{
	const char * s = Attribute( name );
	if ( i )
	{
		if ( s )
			*i = atoi( s );
		else
			*i = 0;
	}
	return s;
}


const char * TiXmlElement::Attribute( const char * name, double* d ) const
{
	const char * s = Attribute( name );
	if ( d )
	{
		if ( s )
			*d = atof( s );
		else
			*d = 0;
	}
	return s;
}


int TiXmlElement::QueryIntAttribute( const char* name, int* ival ) const
{
	TiXmlAttribute* node = attributeSet.Find( name );
	if ( !node )
		return TIXML_NO_ATTRIBUTE;

	return node->QueryIntValue( ival );
}


int TiXmlElement::QueryDoubleAttribute( const char* name, double* dval ) const
{
	TiXmlAttribute* node = attributeSet.Find( name );
	if ( !node )
		return TIXML_NO_ATTRIBUTE;

	return node->QueryDoubleValue( dval );
}


void TiXmlElement::SetAttribute( const char * name, int val )
{	
	char buf[64];
	sprintf( buf, "%d", val );
	SetAttribute( name, buf );
}


void TiXmlElement::SetDoubleAttribute( const char * name, double val )
{	
	char buf[128];
	sprintf( buf, "%f", val );
	SetAttribute( name, buf );
}


void TiXmlElement::SetAttribute( const char * name, const char * _value )
{
	TiXmlAttribute* node = attributeSet.Find( name );
	if ( node )
	{
		node->SetValue( _value );
		return;
	}

	TiXmlAttribute* attrib = new TiXmlAttribute( name, _value );
	if ( attrib )
	{
		attributeSet.Add( attrib );
	}
	else
	{
		TiXmlDocument* document = GetDocument();
		if ( document ) document->SetError( TIXML_ERROR_OUT_OF_MEMORY, 0, 0, TIXML_ENCODING_UNKNOWN );
	}
}

void TiXmlElement::Print( FILE* cfile, int depth ) const
{
	int i;
	for ( i=0; i<depth; i++ )
	{
		fprintf( cfile, "    " );
	}

	fprintf( cfile, "<%s", value.c_str() );

	TiXmlAttribute* attrib;
	for ( attrib = attributeSet.First(); attrib; attrib = attrib->Next() )
	{
		fprintf( cfile, " " );
		attrib->Print( cfile, depth );
	}

	// There are 3 different formatting approaches:
	// 1) An element without children is printed as a <foo /> node
	// 2) An element with only a text child is printed as <foo> text </foo>
	// 3) An element with children is printed on multiple lines.
	TiXmlNode* node;
	if ( !firstChild )
	{
		fprintf( cfile, " />" );
	}
	else if ( firstChild == lastChild && firstChild->ToText() )
	{
		fprintf( cfile, ">" );
		firstChild->Print( cfile, depth + 1 );
		fprintf( cfile, "</%s>", value.c_str() );
	}
	else
	{
		fprintf( cfile, ">" );

		for ( node = firstChild; node; node=node->NextSibling() )
		{
			if ( !node->ToText() )
			{
				fprintf( cfile, "\n" );
			}
			node->Print( cfile, depth+1 );
		}
		fprintf( cfile, "\n" );
		for( i=0; i<depth; ++i )
		fprintf( cfile, "    " );
		fprintf( cfile, "</%s>", value.c_str() );
	}
}

void TiXmlElement::StreamOut( TIXML_OSTREAM * stream ) const
{
	(*stream) << "<" << value;

	TiXmlAttribute* attrib;
	for ( attrib = attributeSet.First(); attrib; attrib = attrib->Next() )
	{	
		(*stream) << " ";
		attrib->StreamOut( stream );
	}

	// If this node has children, give it a closing tag. Else
	// make it an empty tag.
	TiXmlNode* node;
	if ( firstChild )
	{ 		
		(*stream) << ">";

		for ( node = firstChild; node; node=node->NextSibling() )
		{
			node->StreamOut( stream );
		}
		(*stream) << "</" << value << ">";
	}
	else
	{
		(*stream) << " />";
	}
}


void TiXmlElement::CopyTo( TiXmlElement* target ) const
{
	// superclass:
	TiXmlNode::CopyTo( target );

	// Element class: 
	// Clone the attributes, then clone the children.
	TiXmlAttribute* attribute = 0;
	for(	attribute = attributeSet.First();
	attribute;
	attribute = attribute->Next() )
	{
		target->SetAttribute( attribute->Name(), attribute->Value() );
	}

	TiXmlNode* node = 0;
	for ( node = firstChild; node; node = node->NextSibling() )
	{
		target->LinkEndChild( node->Clone() );
	}
}


TiXmlNode* TiXmlElement::Clone() const
{
	TiXmlElement* clone = new TiXmlElement( Value() );
	if ( !clone )
		return 0;

	CopyTo( clone );
	return clone;
}


TiXmlDocument::TiXmlDocument() : TiXmlNode( TiXmlNode::DOCUMENT )
{
	tabsize = 4;
	ClearError();
}

TiXmlDocument::TiXmlDocument( const char * documentName ) : TiXmlNode( TiXmlNode::DOCUMENT )
{
	tabsize = 4;
	value = documentName;
	ClearError();
}


#ifdef TIXML_USE_STL
TiXmlDocument::TiXmlDocument( const std::string& documentName ) : TiXmlNode( TiXmlNode::DOCUMENT )
{
	tabsize = 4;
    value = documentName;
	ClearError();
}
#endif


TiXmlDocument::TiXmlDocument( const TiXmlDocument& copy ) : TiXmlNode( TiXmlNode::DOCUMENT )
{
	copy.CopyTo( this );
}


void TiXmlDocument::operator=( const TiXmlDocument& copy )
{
	Clear();
	copy.CopyTo( this );
}


bool TiXmlDocument::LoadFile( TiXmlEncoding encoding )
{
	// See STL_STRING_BUG below.
	StringToBuffer buf( value );

	if ( buf.buffer && LoadFile( buf.buffer, encoding ) )
		return true;

	return false;
}


bool TiXmlDocument::SaveFile() const
{
	// See STL_STRING_BUG below.
	StringToBuffer buf( value );

	if ( buf.buffer && SaveFile( buf.buffer ) )
		return true;

	return false;
}

bool TiXmlDocument::LoadFile( const char* filename, TiXmlEncoding encoding )
{
	// Delete the existing data:
	Clear();
	location.Clear();

	// There was a really terrifying little bug here. The code:
	//		value = filename
	// in the STL case, cause the assignment method of the std::string to
	// be called. What is strange, is that the std::string had the same
	// address as it's c_str() method, and so bad things happen. Looks
	// like a bug in the Microsoft STL implementation.
	// See STL_STRING_BUG above.
	// Fixed with the StringToBuffer class.
	value = filename;

	FILE* file = fopen( value.c_str (), "r" );

	if ( file )
	{
		// Get the file size, so we can pre-allocate the string. HUGE speed impact.
		long length = 0;
		fseek( file, 0, SEEK_END );
		length = ftell( file );
		fseek( file, 0, SEEK_SET );

		// Strange case, but good to handle up front.
		if ( length == 0 )
		{
			fclose( file );
			return false;
		}

		// If we have a file, assume it is all one big XML file, and read it in.
		// The document parser may decide the document ends sooner than the entire file, however.
		TIXML_STRING data;
		data.reserve( length );

		const int BUF_SIZE = 2048;
		char buf[BUF_SIZE];

		while( fgets( buf, BUF_SIZE, file ) )
		{
			data += buf;
		}
		fclose( file );

		Parse( data.c_str(), 0, encoding );

		if (  Error() )
            return false;
        else
			return true;
	}
	SetError( TIXML_ERROR_OPENING_FILE, 0, 0, TIXML_ENCODING_UNKNOWN );
	return false;
}

bool TiXmlDocument::SaveFile( const char * filename ) const
{
	// The old c stuff lives on...
	FILE* fp = fopen( filename, "w" );
	if ( fp )
	{
		Print( fp, 0 );
		fclose( fp );
		return true;
	}
	return false;
}


void TiXmlDocument::CopyTo( TiXmlDocument* target ) const
{
	TiXmlNode::CopyTo( target );

	target->error = error;
	target->errorDesc = errorDesc.c_str ();

	TiXmlNode* node = 0;
	for ( node = firstChild; node; node = node->NextSibling() )
	{
		target->LinkEndChild( node->Clone() );
	}	
}


TiXmlNode* TiXmlDocument::Clone() const
{
	TiXmlDocument* clone = new TiXmlDocument();
	if ( !clone )
		return 0;

	CopyTo( clone );
	return clone;
}


void TiXmlDocument::Print( FILE* cfile, int depth ) const
{
	TiXmlNode* node;
	for ( node=FirstChild(); node; node=node->NextSibling() )
	{
		node->Print( cfile, depth );
		fprintf( cfile, "\n" );
	}
}

void TiXmlDocument::StreamOut( TIXML_OSTREAM * out ) const
{
	TiXmlNode* node;
	for ( node=FirstChild(); node; node=node->NextSibling() )
	{
		node->StreamOut( out );

		// Special rule for streams: stop after the root element.
		// The stream in code will only read one element, so don't
		// write more than one.
		if ( node->ToElement() )
			break;
	}
}


TiXmlAttribute* TiXmlAttribute::Next() const
{
	// We are using knowledge of the sentinel. The sentinel
	// have a value or name.
	if ( next->value.empty() && next->name.empty() )
		return 0;
	return next;
}


TiXmlAttribute* TiXmlAttribute::Previous() const
{
	// We are using knowledge of the sentinel. The sentinel
	// have a value or name.
	if ( prev->value.empty() && prev->name.empty() )
		return 0;
	return prev;
}


void TiXmlAttribute::Print( FILE* cfile, int /*depth*/ ) const
{
	TIXML_STRING n, v;

	PutString( name, &n );
	PutString( value, &v );

	if (value.find ('\"') == TIXML_STRING::npos)
		fprintf (cfile, "%s=\"%s\"", n.c_str(), v.c_str() );
	else
		fprintf (cfile, "%s='%s'", n.c_str(), v.c_str() );
}


void TiXmlAttribute::StreamOut( TIXML_OSTREAM * stream ) const
{
	if (value.find( '\"' ) != TIXML_STRING::npos)
	{
		PutString( name, stream );
		(*stream) << "=" << "'";
		PutString( value, stream );
		(*stream) << "'";
	}
	else
	{
		PutString( name, stream );
		(*stream) << "=" << "\"";
		PutString( value, stream );
		(*stream) << "\"";
	}
}

int TiXmlAttribute::QueryIntValue( int* ival ) const
{
	if ( sscanf( value.c_str(), "%d", ival ) == 1 )
		return TIXML_SUCCESS;
	return TIXML_WRONG_TYPE;
}

int TiXmlAttribute::QueryDoubleValue( double* dval ) const
{
	if ( sscanf( value.c_str(), "%lf", dval ) == 1 )
		return TIXML_SUCCESS;
	return TIXML_WRONG_TYPE;
}

void TiXmlAttribute::SetIntValue( int _value )
{
	char buf [64];
	sprintf (buf, "%d", _value);
	SetValue (buf);
}

void TiXmlAttribute::SetDoubleValue( double _value )
{
	char buf [64];
	sprintf (buf, "%lf", _value);
	SetValue (buf);
}

const int TiXmlAttribute::IntValue() const
{
	return atoi (value.c_str ());
}

const double  TiXmlAttribute::DoubleValue() const
{
	return atof (value.c_str ());
}


TiXmlComment::TiXmlComment( const TiXmlComment& copy ) : TiXmlNode( TiXmlNode::COMMENT )
{
	copy.CopyTo( this );
}


void TiXmlComment::operator=( const TiXmlComment& base )
{
	Clear();
	base.CopyTo( this );
}


void TiXmlComment::Print( FILE* cfile, int depth ) const
{
	for ( int i=0; i<depth; i++ )
	{
		fputs( "    ", cfile );
	}
	fprintf( cfile, "<!--%s-->", value.c_str() );
}

void TiXmlComment::StreamOut( TIXML_OSTREAM * stream ) const
{
	(*stream) << "<!--";
	//PutString( value, stream );
	(*stream) << value;
	(*stream) << "-->";
}


void TiXmlComment::CopyTo( TiXmlComment* target ) const
{
	TiXmlNode::CopyTo( target );
}


TiXmlNode* TiXmlComment::Clone() const
{
	TiXmlComment* clone = new TiXmlComment();

	if ( !clone )
		return 0;

	CopyTo( clone );
	return clone;
}


void TiXmlText::Print( FILE* cfile, int /*depth*/ ) const
{
	TIXML_STRING buffer;
	PutString( value, &buffer );
	fprintf( cfile, "%s", buffer.c_str() );
}


void TiXmlText::StreamOut( TIXML_OSTREAM * stream ) const
{
	PutString( value, stream );
}


void TiXmlText::CopyTo( TiXmlText* target ) const
{
	TiXmlNode::CopyTo( target );
}


TiXmlNode* TiXmlText::Clone() const
{	
	TiXmlText* clone = 0;
	clone = new TiXmlText( "" );

	if ( !clone )
		return 0;

	CopyTo( clone );
	return clone;
}


TiXmlDeclaration::TiXmlDeclaration( const char * _version,
									const char * _encoding,
									const char * _standalone )
	: TiXmlNode( TiXmlNode::DECLARATION )
{
	version = _version;
	encoding = _encoding;
	standalone = _standalone;
}


#ifdef TIXML_USE_STL
TiXmlDeclaration::TiXmlDeclaration(	const std::string& _version,
									const std::string& _encoding,
									const std::string& _standalone )
	: TiXmlNode( TiXmlNode::DECLARATION )
{
	version = _version;
	encoding = _encoding;
	standalone = _standalone;
}
#endif


TiXmlDeclaration::TiXmlDeclaration( const TiXmlDeclaration& copy )
	: TiXmlNode( TiXmlNode::DECLARATION )
{
	copy.CopyTo( this );	
}


void TiXmlDeclaration::operator=( const TiXmlDeclaration& copy )
{
	Clear();
	copy.CopyTo( this );
}


void TiXmlDeclaration::Print( FILE* cfile, int /*depth*/ ) const
{
	fprintf (cfile, "<?xml ");

	if ( !version.empty() )
		fprintf (cfile, "version=\"%s\" ", version.c_str ());
	if ( !encoding.empty() )
		fprintf (cfile, "encoding=\"%s\" ", encoding.c_str ());
	if ( !standalone.empty() )
		fprintf (cfile, "standalone=\"%s\" ", standalone.c_str ());
	fprintf (cfile, "?>");
}

void TiXmlDeclaration::StreamOut( TIXML_OSTREAM * stream ) const
{
	(*stream) << "<?xml ";

	if ( !version.empty() )
	{
		(*stream) << "version=\"";
		PutString( version, stream );
		(*stream) << "\" ";
	}
	if ( !encoding.empty() )
	{
		(*stream) << "encoding=\"";
		PutString( encoding, stream );
		(*stream ) << "\" ";
	}
	if ( !standalone.empty() )
	{
		(*stream) << "standalone=\"";
		PutString( standalone, stream );
		(*stream) << "\" ";
	}
	(*stream) << "?>";
}


void TiXmlDeclaration::CopyTo( TiXmlDeclaration* target ) const
{
	TiXmlNode::CopyTo( target );

	target->version = version;
	target->encoding = encoding;
	target->standalone = standalone;
}


TiXmlNode* TiXmlDeclaration::Clone() const
{	
	TiXmlDeclaration* clone = new TiXmlDeclaration();

	if ( !clone )
		return 0;

	CopyTo( clone );
	return clone;
}


void TiXmlUnknown::Print( FILE* cfile, int depth ) const
{
	for ( int i=0; i<depth; i++ )
		fprintf( cfile, "    " );
	fprintf( cfile, "<%s>", value.c_str() );
}


void TiXmlUnknown::StreamOut( TIXML_OSTREAM * stream ) const
{
	(*stream) << "<" << value << ">";		// Don't use entities here! It is unknown.
}


void TiXmlUnknown::CopyTo( TiXmlUnknown* target ) const
{
	TiXmlNode::CopyTo( target );
}


TiXmlNode* TiXmlUnknown::Clone() const
{
	TiXmlUnknown* clone = new TiXmlUnknown();

	if ( !clone )
		return 0;

	CopyTo( clone );
	return clone;
}


TiXmlAttributeSet::TiXmlAttributeSet()
{
	sentinel.next = &sentinel;
	sentinel.prev = &sentinel;
}


TiXmlAttributeSet::~TiXmlAttributeSet()
{
	assert( sentinel.next == &sentinel );
	assert( sentinel.prev == &sentinel );
}


void TiXmlAttributeSet::Add( TiXmlAttribute* addMe )
{
	assert( !Find( addMe->Name() ) );	// Shouldn't be multiply adding to the set.

	addMe->next = &sentinel;
	addMe->prev = sentinel.prev;

	sentinel.prev->next = addMe;
	sentinel.prev      = addMe;
}

void TiXmlAttributeSet::Remove( TiXmlAttribute* removeMe )
{
	TiXmlAttribute* node;

	for( node = sentinel.next; node != &sentinel; node = node->next )
	{
		if ( node == removeMe )
		{
			node->prev->next = node->next;
			node->next->prev = node->prev;
			node->next = 0;
			node->prev = 0;
			return;
		}
	}
	assert( 0 );		// we tried to remove a non-linked attribute.
}

TiXmlAttribute*	TiXmlAttributeSet::Find( const char * name ) const
{
	TiXmlAttribute* node;

	for( node = sentinel.next; node != &sentinel; node = node->next )
	{
		if ( node->name == name )
			return node;
	}
	return 0;
}


#ifdef TIXML_USE_STL	
TIXML_ISTREAM & operator >> (TIXML_ISTREAM & in, TiXmlNode & base)
{
	TIXML_STRING tag;
	tag.reserve( 8 * 1000 );
	base.StreamIn( &in, &tag );

	base.Parse( tag.c_str(), 0, TIXML_DEFAULT_ENCODING );
	return in;
}
#endif


TIXML_OSTREAM & operator<< (TIXML_OSTREAM & out, const TiXmlNode & base)
{
	base.StreamOut (& out);
	return out;
}


#ifdef TIXML_USE_STL	
std::string & operator<< (std::string& out, const TiXmlNode& base )
{
   std::ostringstream os_stream( std::ostringstream::out );
   base.StreamOut( &os_stream );
   
   out.append( os_stream.str() );
   return out;
}
#endif


TiXmlHandle TiXmlHandle::FirstChild() const
{
	if ( node )
	{
		TiXmlNode* child = node->FirstChild();
		if ( child )
			return TiXmlHandle( child );
	}
	return TiXmlHandle( 0 );
}


TiXmlHandle TiXmlHandle::FirstChild( const char * value ) const
{
	if ( node )
	{
		TiXmlNode* child = node->FirstChild( value );
		if ( child )
			return TiXmlHandle( child );
	}
	return TiXmlHandle( 0 );
}


TiXmlHandle TiXmlHandle::FirstChildElement() const
{
	if ( node )
	{
		TiXmlElement* child = node->FirstChildElement();
		if ( child )
			return TiXmlHandle( child );
	}
	return TiXmlHandle( 0 );
}


TiXmlHandle TiXmlHandle::FirstChildElement( const char * value ) const
{
	if ( node )
	{
		TiXmlElement* child = node->FirstChildElement( value );
		if ( child )
			return TiXmlHandle( child );
	}
	return TiXmlHandle( 0 );
}


TiXmlHandle TiXmlHandle::Child( int count ) const
{
	if ( node )
	{
		int i;
		TiXmlNode* child = node->FirstChild();
		for (	i=0;
				child && i<count;
				child = child->NextSibling(), ++i )
		{
			// nothing
		}
		if ( child )
			return TiXmlHandle( child );
	}
	return TiXmlHandle( 0 );
}


TiXmlHandle TiXmlHandle::Child( const char* value, int count ) const
{
	if ( node )
	{
		int i;
		TiXmlNode* child = node->FirstChild( value );
		for (	i=0;
				child && i<count;
				child = child->NextSibling( value ), ++i )
		{
			// nothing
		}
		if ( child )
			return TiXmlHandle( child );
	}
	return TiXmlHandle( 0 );
}


TiXmlHandle TiXmlHandle::ChildElement( int count ) const
{
	if ( node )
	{
		int i;
		TiXmlElement* child = node->FirstChildElement();
		for (	i=0;
				child && i<count;
				child = child->NextSiblingElement(), ++i )
		{
			// nothing
		}
		if ( child )
			return TiXmlHandle( child );
	}
	return TiXmlHandle( 0 );
}


TiXmlHandle TiXmlHandle::ChildElement( const char* value, int count ) const
{
	if ( node )
	{
		int i;
		TiXmlElement* child = node->FirstChildElement( value );
		for (	i=0;
				child && i<count;
				child = child->NextSiblingElement( value ), ++i )
		{
			// nothing
		}
		if ( child )
			return TiXmlHandle( child );
	}
	return TiXmlHandle( 0 );
}
