# Supplementary material for: Generating quantitative models describing the sequence specificity of biological processes with the stabilized matrix method
Source: BMC Bioinformatics. 2005 May 31;6:132. doi: 10.1186/1471-2105-6-132 (PMC1173087; doi:10.1186/1471-2105-6-132)
Supplement: Additional File 1 — A .zip file containing the SMM source code, documentation and examples for windows systems. [file 1471-2105-6-132-S1.zip › smmwin/input/PredictInput.xml]

<?xml version="1.0" encoding="utf-8" ?>
<SMMPredictInput xmlns="http://www.mhc-pathway.net/smm" xmlns:xsi="http://www.w3.org/2001/XMLSchema-instance" xsi:schemaLocation="http://www.mhc-pathway.net/smm smm.xsd">
    <OutputFile>PredictOutput.xml</OutputFile>
    <SMMPredictor>
        <Alphabet>ACDEFGHIKLMNPQRSTVWY</Alphabet>
        <SequenceLength>4</SequenceLength>
        <SeqMatrix>
            <Offset>1.8072</Offset>
            <MatCoef>
                <Letter>A</Letter>
                <Position>1</Position>
                <Value>-0.703814</Value>
            </MatCoef>
            <MatCoef>
                <Letter>C</Letter>
                <Position>1</Position>
                <Value>0.172142</Value>
            </MatCoef>
            <MatCoef>
                <Letter>D</Letter>
                <Position>1</Position>
                <Value>0.0976709</Value>
            </MatCoef>
            <MatCoef>
                <Letter>E</Letter>
                <Position>1</Position>
                <Value>0.23417</Value>
            </MatCoef>
            <MatCoef>
                <Letter>F</Letter>
                <Position>1</Position>
                <Value>0.178241</Value>
            </MatCoef>
            <MatCoef>
                <Letter>G</Letter>
                <Position>1</Position>
                <Value>0.235773</Value>
            </MatCoef>
            <MatCoef>
                <Letter>H</Letter>
                <Position>1</Position>
                <Value>0.162136</Value>
            </MatCoef>
            <MatCoef>
                <Letter>I</Letter>
                <Position>1</Position>
                <Value>0.071288</Value>
            </MatCoef>
            <MatCoef>
                <Letter>K</Letter>
                <Position>1</Position>
                <Value>-0.358192</Value>
            </MatCoef>
            <MatCoef>
                <Letter>L</Letter>
                <Position>1</Position>
                <Value>-0.53163</Value>
            </MatCoef>
            <MatCoef>
                <Letter>M</Letter>
                <Position>1</Position>
                <Value>0.0631175</Value>
            </MatCoef>
            <MatCoef>
                <Letter>N</Letter>
                <Position>1</Position>
                <Value>-0.0911551</Value>
            </MatCoef>
            <MatCoef>
                <Letter>P</Letter>
                <Position>1</Position>
                <Value>0.489089</Value>
            </MatCoef>
            <MatCoef>
                <Letter>Q</Letter>
                <Position>1</Position>
                <Value>0.169534</Value>
            </MatCoef>
            <MatCoef>
                <Letter>R</Letter>
                <Position>1</Position>
                <Value>-0.374884</Value>
            </MatCoef>
            <MatCoef>
                <Letter>S</Letter>
                <Position>1</Position>
                <Value>-0.22377</Value>
            </MatCoef>
            <MatCoef>
                <Letter>T</Letter>
                <Position>1</Position>
                <Value>0.0158458</Value>
            </MatCoef>
            <MatCoef>
                <Letter>V</Letter>
                <Position>1</Position>
                <Value>-0.118167</Value>
            </MatCoef>
            <MatCoef>
                <Letter>W</Letter>
                <Position>1</Position>
                <Value>0.161542</Value>
            </MatCoef>
            <MatCoef>
                <Letter>Y</Letter>
                <Position>1</Position>
                <Value>0.351064</Value>
            </MatCoef>
            <MatCoef>
                <Letter>A</Letter>
                <Position>2</Position>
                <Value>-0.1885</Value>
            </MatCoef>
            <MatCoef>
                <Letter>C</Letter>
                <Position>2</Position>
                <Value>0</Value>
            </MatCoef>
            <MatCoef>
                <Letter>D</Letter>
                <Position>2</Position>
                <Value>0.44059</Value>
            </MatCoef>
            <MatCoef>
                <Letter>E</Letter>
                <Position>2</Position>
                <Value>-0.0400329</Value>
            </MatCoef>
            <MatCoef>
                <Letter>F</Letter>
                <Position>2</Position>
                <Value>-0.341968</Value>
            </MatCoef>
            <MatCoef>
                <Letter>G</Letter>
                <Position>2</Position>
                <Value>0.316368</Value>
            </MatCoef>
            <MatCoef>
                <Letter>H</Letter>
                <Position>2</Position>
                <Value>0.0818565</Value>
            </MatCoef>
            <MatCoef>
                <Letter>I</Letter>
                <Position>2</Position>
                <Value>0.301964</Value>
            </MatCoef>
            <MatCoef>
                <Letter>K</Letter>
                <Position>2</Position>
                <Value>0.0143225</Value>
            </MatCoef>
            <MatCoef>
                <Letter>L</Letter>
                <Position>2</Position>
                <Value>0.44631</Value>
            </MatCoef>
            <MatCoef>
                <Letter>M</Letter>
                <Position>2</Position>
                <Value>0.166917</Value>
            </MatCoef>
            <MatCoef>
                <Letter>N</Letter>
                <Position>2</Position>
                <Value>0.0123747</Value>
            </MatCoef>
            <MatCoef>
                <Letter>P</Letter>
                <Position>2</Position>
                <Value>0.525834</Value>
            </MatCoef>
            <MatCoef>
                <Letter>Q</Letter>
                <Position>2</Position>
                <Value>-0.296992</Value>
            </MatCoef>
            <MatCoef>
                <Letter>R</Letter>
                <Position>2</Position>
                <Value>-0.908727</Value>
            </MatCoef>
            <MatCoef>
                <Letter>S</Letter>
                <Position>2</Position>
                <Value>0.00234945</Value>
            </MatCoef>
            <MatCoef>
                <Letter>T</Letter>
                <Position>2</Position>
                <Value>0.118523</Value>
            </MatCoef>
            <MatCoef>
                <Letter>V</Letter>
                <Position>2</Position>
                <Value>-0.116662</Value>
            </MatCoef>
            <MatCoef>
                <Letter>W</Letter>
                <Position>2</Position>
                <Value>-0.366398</Value>
            </MatCoef>
            <MatCoef>
                <Letter>Y</Letter>
                <Position>2</Position>
                <Value>-0.16813</Value>
            </MatCoef>
            <MatCoef>
                <Letter>A</Letter>
                <Position>3</Position>
                <Value>0.22803</Value>
            </MatCoef>
            <MatCoef>
                <Letter>C</Letter>
                <Position>3</Position>
                <Value>-0.0239132</Value>
            </MatCoef>
            <MatCoef>
                <Letter>D</Letter>
                <Position>3</Position>
                <Value>0.220001</Value>
            </MatCoef>
            <MatCoef>
                <Letter>E</Letter>
                <Position>3</Position>
                <Value>0.466604</Value>
            </MatCoef>
            <MatCoef>
                <Letter>F</Letter>
                <Position>3</Position>
                <Value>-0.324833</Value>
            </MatCoef>
            <MatCoef>
                <Letter>G</Letter>
                <Position>3</Position>
                <Value>-0.100874</Value>
            </MatCoef>
            <MatCoef>
                <Letter>H</Letter>
                <Position>3</Position>
                <Value>-0.182027</Value>
            </MatCoef>
            <MatCoef>
                <Letter>I</Letter>
                <Position>3</Position>
                <Value>-0.0479895</Value>
            </MatCoef>
            <MatCoef>
                <Letter>K</Letter>
                <Position>3</Position>
                <Value>0.0154989</Value>
            </MatCoef>
            <MatCoef>
                <Letter>L</Letter>
                <Position>3</Position>
                <Value>0.153271</Value>
            </MatCoef>
            <MatCoef>
                <Letter>M</Letter>
                <Position>3</Position>
                <Value>-0.388246</Value>
            </MatCoef>
            <MatCoef>
                <Letter>N</Letter>
                <Position>3</Position>
                <Value>0.384184</Value>
            </MatCoef>
            <MatCoef>
                <Letter>P</Letter>
                <Position>3</Position>
                <Value>0.484488</Value>
            </MatCoef>
            <MatCoef>
                <Letter>Q</Letter>
                <Position>3</Position>
                <Value>0.0507972</Value>
            </MatCoef>
            <MatCoef>
                <Letter>R</Letter>
                <Position>3</Position>
                <Value>0.135788</Value>
            </MatCoef>
            <MatCoef>
                <Letter>S</Letter>
                <Position>3</Position>
                <Value>0.0169752</Value>
            </MatCoef>
            <MatCoef>
                <Letter>T</Letter>
                <Position>3</Position>
                <Value>0.190285</Value>
            </MatCoef>
            <MatCoef>
                <Letter>V</Letter>
                <Position>3</Position>
                <Value>-0.121366</Value>
            </MatCoef>
            <MatCoef>
                <Letter>W</Letter>
                <Position>3</Position>
                <Value>-0.742074</Value>
            </MatCoef>
            <MatCoef>
                <Letter>Y</Letter>
                <Position>3</Position>
                <Value>-0.414599</Value>
            </MatCoef>
            <MatCoef>
                <Letter>A</Letter>
                <Position>4</Position>
                <Value>0.10425</Value>
            </MatCoef>
            <MatCoef>
                <Letter>C</Letter>
                <Position>4</Position>
                <Value>0</Value>
            </MatCoef>
            <MatCoef>
                <Letter>D</Letter>
                <Position>4</Position>
                <Value>0.343663</Value>
            </MatCoef>
            <MatCoef>
                <Letter>E</Letter>
                <Position>4</Position>
                <Value>0.854106</Value>
            </MatCoef>
            <MatCoef>
                <Letter>F</Letter>
                <Position>4</Position>
                <Value>-0.657385</Value>
            </MatCoef>
            <MatCoef>
                <Letter>G</Letter>
                <Position>4</Position>
                <Value>0.271603</Value>
            </MatCoef>
            <MatCoef>
                <Letter>H</Letter>
                <Position>4</Position>
                <Value>0.0521094</Value>
            </MatCoef>
            <MatCoef>
                <Letter>I</Letter>
                <Position>4</Position>
                <Value>-0.00941076</Value>
            </MatCoef>
            <MatCoef>
                <Letter>K</Letter>
                <Position>4</Position>
                <Value>-0.0657578</Value>
            </MatCoef>
            <MatCoef>
                <Letter>L</Letter>
                <Position>4</Position>
                <Value>-0.616008</Value>
            </MatCoef>
            <MatCoef>
                <Letter>M</Letter>
                <Position>4</Position>
                <Value>-0.0729275</Value>
            </MatCoef>
            <MatCoef>
                <Letter>N</Letter>
                <Position>4</Position>
                <Value>0.0938796</Value>
            </MatCoef>
            <MatCoef>
                <Letter>P</Letter>
                <Position>4</Position>
                <Value>0.16175</Value>
            </MatCoef>
            <MatCoef>
                <Letter>Q</Letter>
                <Position>4</Position>
                <Value>0.291832</Value>
            </MatCoef>
            <MatCoef>
                <Letter>R</Letter>
                <Position>4</Position>
                <Value>-0.301801</Value>
            </MatCoef>
            <MatCoef>
                <Letter>S</Letter>
                <Position>4</Position>
                <Value>0.157136</Value>
            </MatCoef>
            <MatCoef>
                <Letter>T</Letter>
                <Position>4</Position>
                <Value>0.348225</Value>
            </MatCoef>
            <MatCoef>
                <Letter>V</Letter>
                <Position>4</Position>
                <Value>0.131359</Value>
            </MatCoef>
            <MatCoef>
                <Letter>W</Letter>
                <Position>4</Position>
                <Value>0.0823343</Value>
            </MatCoef>
            <MatCoef>
                <Letter>Y</Letter>
                <Position>4</Position>
                <Value>-1.16896</Value>
            </MatCoef>
        </SeqMatrix>
    </SMMPredictor>
    <Predict>
		<Sequence>VIDR</Sequence>
	</Predict>
	<Predict>
		<Sequence>IKLP</Sequence>
	</Predict>
	<Predict>
		<Sequence>QWER</Sequence>
	</Predict>
	<Predict>
		<Sequence>ASDF</Sequence>
	</Predict>
	<Predict>
		<Sequence>VIDRLPSETFPNVHEHINDQKFDDV</Sequence>    
	</Predict>
</SMMPredictInput>
