# Supplementary material for: Generating quantitative models describing the sequence specificity of biological processes with the stabilized matrix method
Source: BMC Bioinformatics. 2005 May 31;6:132. doi: 10.1186/1471-2105-6-132 (PMC1173087; doi:10.1186/1471-2105-6-132)
Supplement: Additional File 1 — A .zip file containing the SMM source code, documentation and examples for windows systems. [file 1471-2105-6-132-S1.zip › smmwin/output/TrainOutput1.xml]

<?xml version="1.0" encoding="utf-8" ?>
<SMMTrainOutput xmlns="http://www.mhc-pathway.net/smm" xmlns:xsi="http://www.w3.org/2001/XMLSchema-instance" xsi:schemaLocation="http://www.mhc-pathway.net/smm smm.xsd">
    <Log success="true" />
    <SMMPredictor>
        <Alphabet>ACDEFGHIKLMNPQRSTVWY</Alphabet>
        <SequenceLength>4</SequenceLength>
        <SeqMatrix>
            <Offset>1.84631</Offset>
            <MatCoef>
                <Letter>A</Letter>
                <Position>1</Position>
                <Value>-0.703392</Value>
            </MatCoef>
            <MatCoef>
                <Letter>C</Letter>
                <Position>1</Position>
                <Value>0.193188</Value>
            </MatCoef>
            <MatCoef>
                <Letter>D</Letter>
                <Position>1</Position>
                <Value>0.0862132</Value>
            </MatCoef>
            <MatCoef>
                <Letter>E</Letter>
                <Position>1</Position>
                <Value>0.2424</Value>
            </MatCoef>
            <MatCoef>
                <Letter>F</Letter>
                <Position>1</Position>
                <Value>0.173038</Value>
            </MatCoef>
            <MatCoef>
                <Letter>G</Letter>
                <Position>1</Position>
                <Value>0.238912</Value>
            </MatCoef>
            <MatCoef>
                <Letter>H</Letter>
                <Position>1</Position>
                <Value>0.162101</Value>
            </MatCoef>
            <MatCoef>
                <Letter>I</Letter>
                <Position>1</Position>
                <Value>0.0746955</Value>
            </MatCoef>
            <MatCoef>
                <Letter>K</Letter>
                <Position>1</Position>
                <Value>-0.360747</Value>
            </MatCoef>
            <MatCoef>
                <Letter>L</Letter>
                <Position>1</Position>
                <Value>-0.540844</Value>
            </MatCoef>
            <MatCoef>
                <Letter>M</Letter>
                <Position>1</Position>
                <Value>0.064409</Value>
            </MatCoef>
            <MatCoef>
                <Letter>N</Letter>
                <Position>1</Position>
                <Value>-0.0836163</Value>
            </MatCoef>
            <MatCoef>
                <Letter>P</Letter>
                <Position>1</Position>
                <Value>0.524788</Value>
            </MatCoef>
            <MatCoef>
                <Letter>Q</Letter>
                <Position>1</Position>
                <Value>0.206786</Value>
            </MatCoef>
            <MatCoef>
                <Letter>R</Letter>
                <Position>1</Position>
                <Value>-0.394487</Value>
            </MatCoef>
            <MatCoef>
                <Letter>S</Letter>
                <Position>1</Position>
                <Value>-0.250375</Value>
            </MatCoef>
            <MatCoef>
                <Letter>T</Letter>
                <Position>1</Position>
                <Value>0.00776992</Value>
            </MatCoef>
            <MatCoef>
                <Letter>V</Letter>
                <Position>1</Position>
                <Value>-0.173009</Value>
            </MatCoef>
            <MatCoef>
                <Letter>W</Letter>
                <Position>1</Position>
                <Value>0.172269</Value>
            </MatCoef>
            <MatCoef>
                <Letter>Y</Letter>
                <Position>1</Position>
                <Value>0.359899</Value>
            </MatCoef>
            <MatCoef>
                <Letter>A</Letter>
                <Position>2</Position>
                <Value>-0.161333</Value>
            </MatCoef>
            <MatCoef>
                <Letter>C</Letter>
                <Position>2</Position>
                <Value>0</Value>
            </MatCoef>
            <MatCoef>
                <Letter>D</Letter>
                <Position>2</Position>
                <Value>0.453031</Value>
            </MatCoef>
            <MatCoef>
                <Letter>E</Letter>
                <Position>2</Position>
                <Value>-0.0525577</Value>
            </MatCoef>
            <MatCoef>
                <Letter>F</Letter>
                <Position>2</Position>
                <Value>-0.334938</Value>
            </MatCoef>
            <MatCoef>
                <Letter>G</Letter>
                <Position>2</Position>
                <Value>0.309979</Value>
            </MatCoef>
            <MatCoef>
                <Letter>H</Letter>
                <Position>2</Position>
                <Value>0.0899201</Value>
            </MatCoef>
            <MatCoef>
                <Letter>I</Letter>
                <Position>2</Position>
                <Value>0.316828</Value>
            </MatCoef>
            <MatCoef>
                <Letter>K</Letter>
                <Position>2</Position>
                <Value>-0.00251276</Value>
            </MatCoef>
            <MatCoef>
                <Letter>L</Letter>
                <Position>2</Position>
                <Value>0.440061</Value>
            </MatCoef>
            <MatCoef>
                <Letter>M</Letter>
                <Position>2</Position>
                <Value>0.166425</Value>
            </MatCoef>
            <MatCoef>
                <Letter>N</Letter>
                <Position>2</Position>
                <Value>-0.00827895</Value>
            </MatCoef>
            <MatCoef>
                <Letter>P</Letter>
                <Position>2</Position>
                <Value>0.508984</Value>
            </MatCoef>
            <MatCoef>
                <Letter>Q</Letter>
                <Position>2</Position>
                <Value>-0.315563</Value>
            </MatCoef>
            <MatCoef>
                <Letter>R</Letter>
                <Position>2</Position>
                <Value>-0.889339</Value>
            </MatCoef>
            <MatCoef>
                <Letter>S</Letter>
                <Position>2</Position>
                <Value>0.0107888</Value>
            </MatCoef>
            <MatCoef>
                <Letter>T</Letter>
                <Position>2</Position>
                <Value>0.123957</Value>
            </MatCoef>
            <MatCoef>
                <Letter>V</Letter>
                <Position>2</Position>
                <Value>-0.114647</Value>
            </MatCoef>
            <MatCoef>
                <Letter>W</Letter>
                <Position>2</Position>
                <Value>-0.391687</Value>
            </MatCoef>
            <MatCoef>
                <Letter>Y</Letter>
                <Position>2</Position>
                <Value>-0.149119</Value>
            </MatCoef>
            <MatCoef>
                <Letter>A</Letter>
                <Position>3</Position>
                <Value>0.230996</Value>
            </MatCoef>
            <MatCoef>
                <Letter>C</Letter>
                <Position>3</Position>
                <Value>-0.0212823</Value>
            </MatCoef>
            <MatCoef>
                <Letter>D</Letter>
                <Position>3</Position>
                <Value>0.212519</Value>
            </MatCoef>
            <MatCoef>
                <Letter>E</Letter>
                <Position>3</Position>
                <Value>0.462739</Value>
            </MatCoef>
            <MatCoef>
                <Letter>F</Letter>
                <Position>3</Position>
                <Value>-0.325348</Value>
            </MatCoef>
            <MatCoef>
                <Letter>G</Letter>
                <Position>3</Position>
                <Value>-0.0978039</Value>
            </MatCoef>
            <MatCoef>
                <Letter>H</Letter>
                <Position>3</Position>
                <Value>-0.171989</Value>
            </MatCoef>
            <MatCoef>
                <Letter>I</Letter>
                <Position>3</Position>
                <Value>-0.0807631</Value>
            </MatCoef>
            <MatCoef>
                <Letter>K</Letter>
                <Position>3</Position>
                <Value>0.0247229</Value>
            </MatCoef>
            <MatCoef>
                <Letter>L</Letter>
                <Position>3</Position>
                <Value>0.154433</Value>
            </MatCoef>
            <MatCoef>
                <Letter>M</Letter>
                <Position>3</Position>
                <Value>-0.377942</Value>
            </MatCoef>
            <MatCoef>
                <Letter>N</Letter>
                <Position>3</Position>
                <Value>0.387254</Value>
            </MatCoef>
            <MatCoef>
                <Letter>P</Letter>
                <Position>3</Position>
                <Value>0.488341</Value>
            </MatCoef>
            <MatCoef>
                <Letter>Q</Letter>
                <Position>3</Position>
                <Value>0.0425259</Value>
            </MatCoef>
            <MatCoef>
                <Letter>R</Letter>
                <Position>3</Position>
                <Value>0.133651</Value>
            </MatCoef>
            <MatCoef>
                <Letter>S</Letter>
                <Position>3</Position>
                <Value>0.00941673</Value>
            </MatCoef>
            <MatCoef>
                <Letter>T</Letter>
                <Position>3</Position>
                <Value>0.204371</Value>
            </MatCoef>
            <MatCoef>
                <Letter>V</Letter>
                <Position>3</Position>
                <Value>-0.134535</Value>
            </MatCoef>
            <MatCoef>
                <Letter>W</Letter>
                <Position>3</Position>
                <Value>-0.742351</Value>
            </MatCoef>
            <MatCoef>
                <Letter>Y</Letter>
                <Position>3</Position>
                <Value>-0.398956</Value>
            </MatCoef>
            <MatCoef>
                <Letter>A</Letter>
                <Position>4</Position>
                <Value>0.0822136</Value>
            </MatCoef>
            <MatCoef>
                <Letter>C</Letter>
                <Position>4</Position>
                <Value>0</Value>
            </MatCoef>
            <MatCoef>
                <Letter>D</Letter>
                <Position>4</Position>
                <Value>0.393563</Value>
            </MatCoef>
            <MatCoef>
                <Letter>E</Letter>
                <Position>4</Position>
                <Value>1.06329</Value>
            </MatCoef>
            <MatCoef>
                <Letter>F</Letter>
                <Position>4</Position>
                <Value>-0.750675</Value>
            </MatCoef>
            <MatCoef>
                <Letter>G</Letter>
                <Position>4</Position>
                <Value>0.300004</Value>
            </MatCoef>
            <MatCoef>
                <Letter>H</Letter>
                <Position>4</Position>
                <Value>0.065279</Value>
            </MatCoef>
            <MatCoef>
                <Letter>I</Letter>
                <Position>4</Position>
                <Value>-0.037773</Value>
            </MatCoef>
            <MatCoef>
                <Letter>K</Letter>
                <Position>4</Position>
                <Value>-0.108187</Value>
            </MatCoef>
            <MatCoef>
                <Letter>L</Letter>
                <Position>4</Position>
                <Value>-0.676982</Value>
            </MatCoef>
            <MatCoef>
                <Letter>M</Letter>
                <Position>4</Position>
                <Value>-0.0946904</Value>
            </MatCoef>
            <MatCoef>
                <Letter>N</Letter>
                <Position>4</Position>
                <Value>0.128432</Value>
            </MatCoef>
            <MatCoef>
                <Letter>P</Letter>
                <Position>4</Position>
                <Value>0.212883</Value>
            </MatCoef>
            <MatCoef>
                <Letter>Q</Letter>
                <Position>4</Position>
                <Value>0.330284</Value>
            </MatCoef>
            <MatCoef>
                <Letter>R</Letter>
                <Position>4</Position>
                <Value>-0.368832</Value>
            </MatCoef>
            <MatCoef>
                <Letter>S</Letter>
                <Position>4</Position>
                <Value>0.161039</Value>
            </MatCoef>
            <MatCoef>
                <Letter>T</Letter>
                <Position>4</Position>
                <Value>0.389905</Value>
            </MatCoef>
            <MatCoef>
                <Letter>V</Letter>
                <Position>4</Position>
                <Value>0.101505</Value>
            </MatCoef>
            <MatCoef>
                <Letter>W</Letter>
                <Position>4</Position>
                <Value>0.0780651</Value>
            </MatCoef>
            <MatCoef>
                <Letter>Y</Letter>
                <Position>4</Position>
                <Value>-1.26933</Value>
            </MatCoef>
        </SeqMatrix>
        <SeqPair>
            <PairCoef>
                <Letter1>A</Letter1>
                <Position1>1</Position1>
                <Letter2>R</Letter2>
                <Position2>2</Position2>
                <Value>0.00786092</Value>
            </PairCoef>
            <PairCoef>
                <Letter1>A</Letter1>
                <Position1>1</Position1>
                <Letter2>K</Letter2>
                <Position2>4</Position2>
                <Value>0.0089813</Value>
            </PairCoef>
            <PairCoef>
                <Letter1>L</Letter1>
                <Position1>2</Position1>
                <Letter2>F</Letter2>
                <Position2>3</Position2>
                <Value>-0.00645349</Value>
            </PairCoef>
            <PairCoef>
                <Letter1>A</Letter1>
                <Position1>1</Position1>
                <Letter2>L</Letter2>
                <Position2>4</Position2>
                <Value>-0.00943406</Value>
            </PairCoef>
            <PairCoef>
                <Letter1>I</Letter1>
                <Position1>2</Position1>
                <Letter2>L</Letter2>
                <Position2>4</Position2>
                <Value>-0.00621034</Value>
            </PairCoef>
            <PairCoef>
                <Letter1>A</Letter1>
                <Position1>1</Position1>
                <Letter2>A</Letter2>
                <Position2>4</Position2>
                <Value>2.18085e-005</Value>
            </PairCoef>
            <PairCoef>
                <Letter1>R</Letter1>
                <Position1>1</Position1>
                <Letter2>R</Letter2>
                <Position2>2</Position2>
                <Value>-0.00718745</Value>
            </PairCoef>
            <PairCoef>
                <Letter1>R</Letter1>
                <Position1>1</Position1>
                <Letter2>L</Letter2>
                <Position2>4</Position2>
                <Value>-0.00212634</Value>
            </PairCoef>
            <PairCoef>
                <Letter1>R</Letter1>
                <Position1>2</Position1>
                <Letter2>Y</Letter2>
                <Position2>3</Position2>
                <Value>-0.00705621</Value>
            </PairCoef>
            <PairCoef>
                <Letter1>Y</Letter1>
                <Position1>3</Position1>
                <Letter2>L</Letter2>
                <Position2>4</Position2>
                <Value>-0.00727474</Value>
            </PairCoef>
            <PairCoef>
                <Letter1>G</Letter1>
                <Position1>1</Position1>
                <Letter2>R</Letter2>
                <Position2>2</Position2>
                <Value>-0.00208324</Value>
            </PairCoef>
            <PairCoef>
                <Letter1>R</Letter1>
                <Position1>2</Position1>
                <Letter2>A</Letter2>
                <Position2>3</Position2>
                <Value>0.00137388</Value>
            </PairCoef>
            <PairCoef>
                <Letter1>A</Letter1>
                <Position1>3</Position1>
                <Letter2>K</Letter2>
                <Position2>4</Position2>
                <Value>0.00183165</Value>
            </PairCoef>
            <PairCoef>
                <Letter1>Y</Letter1>
                <Position1>2</Position1>
                <Letter2>A</Letter2>
                <Position2>3</Position2>
                <Value>0.00973844</Value>
            </PairCoef>
            <PairCoef>
                <Letter1>A</Letter1>
                <Position1>3</Position1>
                <Letter2>L</Letter2>
                <Position2>4</Position2>
                <Value>0.00191262</Value>
            </PairCoef>
            <PairCoef>
                <Letter1>A</Letter1>
                <Position1>1</Position1>
                <Letter2>Y</Letter2>
                <Position2>2</Position2>
                <Value>0.00490011</Value>
            </PairCoef>
            <PairCoef>
                <Letter1>V</Letter1>
                <Position1>2</Position1>
                <Letter2>K</Letter2>
                <Position2>4</Position2>
                <Value>0.000368306</Value>
            </PairCoef>
            <PairCoef>
                <Letter1>L</Letter1>
                <Position1>1</Position1>
                <Letter2>I</Letter2>
                <Position2>4</Position2>
                <Value>-0.0141233</Value>
            </PairCoef>
            <PairCoef>
                <Letter1>K</Letter1>
                <Position1>1</Position1>
                <Letter2>L</Letter2>
                <Position2>4</Position2>
                <Value>-0.00109772</Value>
            </PairCoef>
            <PairCoef>
                <Letter1>A</Letter1>
                <Position1>1</Position1>
                <Letter2>F</Letter2>
                <Position2>4</Position2>
                <Value>-0.00246574</Value>
            </PairCoef>
            <PairCoef>
                <Letter1>A</Letter1>
                <Position1>3</Position1>
                <Letter2>F</Letter2>
                <Position2>4</Position2>
                <Value>-0.00246574</Value>
            </PairCoef>
        </SeqPair>
    </SMMPredictor>
</SMMTrainOutput>
