# Supplementary material for: Generating quantitative models describing the sequence specificity of biological processes with the stabilized matrix method
Source: BMC Bioinformatics. 2005 May 31;6:132. doi: 10.1186/1471-2105-6-132 (PMC1173087; doi:10.1186/1471-2105-6-132)
Supplement: Additional File 1 — A .zip file containing the SMM source code, documentation and examples for windows systems. [file 1471-2105-6-132-S1.zip › smmwin/output/TrainOutput2.xml]

<?xml version="1.0" encoding="utf-8" ?>
<SMMTrainOutput xmlns="http://www.mhc-pathway.net/smm" xmlns:xsi="http://www.w3.org/2001/XMLSchema-instance" xsi:schemaLocation="http://www.mhc-pathway.net/smm smm.xsd">
    <Log success="true" />
    <SMMPredictor>
        <Alphabet>ACDEFGHIKLMNPQRSTVWY</Alphabet>
        <SequenceLength>4</SequenceLength>
        <SeqMatrix>
            <Offset>1.86286</Offset>
            <MatCoef>
                <Letter>A</Letter>
                <Position>1</Position>
                <Value>-0.49921</Value>
            </MatCoef>
            <MatCoef>
                <Letter>C</Letter>
                <Position>1</Position>
                <Value>0.0559082</Value>
            </MatCoef>
            <MatCoef>
                <Letter>D</Letter>
                <Position>1</Position>
                <Value>0.554057</Value>
            </MatCoef>
            <MatCoef>
                <Letter>E</Letter>
                <Position>1</Position>
                <Value>0.675874</Value>
            </MatCoef>
            <MatCoef>
                <Letter>F</Letter>
                <Position>1</Position>
                <Value>0.533042</Value>
            </MatCoef>
            <MatCoef>
                <Letter>G</Letter>
                <Position>1</Position>
                <Value>0.271899</Value>
            </MatCoef>
            <MatCoef>
                <Letter>H</Letter>
                <Position>1</Position>
                <Value>0.0230446</Value>
            </MatCoef>
            <MatCoef>
                <Letter>I</Letter>
                <Position>1</Position>
                <Value>0.0467775</Value>
            </MatCoef>
            <MatCoef>
                <Letter>K</Letter>
                <Position>1</Position>
                <Value>-0.488328</Value>
            </MatCoef>
            <MatCoef>
                <Letter>L</Letter>
                <Position>1</Position>
                <Value>-0.478057</Value>
            </MatCoef>
            <MatCoef>
                <Letter>M</Letter>
                <Position>1</Position>
                <Value>-0.182271</Value>
            </MatCoef>
            <MatCoef>
                <Letter>N</Letter>
                <Position>1</Position>
                <Value>-0.704856</Value>
            </MatCoef>
            <MatCoef>
                <Letter>P</Letter>
                <Position>1</Position>
                <Value>0.561749</Value>
            </MatCoef>
            <MatCoef>
                <Letter>Q</Letter>
                <Position>1</Position>
                <Value>0.031647</Value>
            </MatCoef>
            <MatCoef>
                <Letter>R</Letter>
                <Position>1</Position>
                <Value>-0.5141</Value>
            </MatCoef>
            <MatCoef>
                <Letter>S</Letter>
                <Position>1</Position>
                <Value>-0.250487</Value>
            </MatCoef>
            <MatCoef>
                <Letter>T</Letter>
                <Position>1</Position>
                <Value>-0.0549766</Value>
            </MatCoef>
            <MatCoef>
                <Letter>V</Letter>
                <Position>1</Position>
                <Value>-0.280273</Value>
            </MatCoef>
            <MatCoef>
                <Letter>W</Letter>
                <Position>1</Position>
                <Value>0.448107</Value>
            </MatCoef>
            <MatCoef>
                <Letter>Y</Letter>
                <Position>1</Position>
                <Value>0.251809</Value>
            </MatCoef>
            <MatCoef>
                <Letter>A</Letter>
                <Position>2</Position>
                <Value>-0.157383</Value>
            </MatCoef>
            <MatCoef>
                <Letter>C</Letter>
                <Position>2</Position>
                <Value>-0.00033</Value>
            </MatCoef>
            <MatCoef>
                <Letter>D</Letter>
                <Position>2</Position>
                <Value>0.527923</Value>
            </MatCoef>
            <MatCoef>
                <Letter>E</Letter>
                <Position>2</Position>
                <Value>-0.0654005</Value>
            </MatCoef>
            <MatCoef>
                <Letter>F</Letter>
                <Position>2</Position>
                <Value>-0.366902</Value>
            </MatCoef>
            <MatCoef>
                <Letter>G</Letter>
                <Position>2</Position>
                <Value>0.415681</Value>
            </MatCoef>
            <MatCoef>
                <Letter>H</Letter>
                <Position>2</Position>
                <Value>-0.129684</Value>
            </MatCoef>
            <MatCoef>
                <Letter>I</Letter>
                <Position>2</Position>
                <Value>0.0938508</Value>
            </MatCoef>
            <MatCoef>
                <Letter>K</Letter>
                <Position>2</Position>
                <Value>-0.148485</Value>
            </MatCoef>
            <MatCoef>
                <Letter>L</Letter>
                <Position>2</Position>
                <Value>0.468605</Value>
            </MatCoef>
            <MatCoef>
                <Letter>M</Letter>
                <Position>2</Position>
                <Value>0.0586163</Value>
            </MatCoef>
            <MatCoef>
                <Letter>N</Letter>
                <Position>2</Position>
                <Value>0.208334</Value>
            </MatCoef>
            <MatCoef>
                <Letter>P</Letter>
                <Position>2</Position>
                <Value>0.93323</Value>
            </MatCoef>
            <MatCoef>
                <Letter>Q</Letter>
                <Position>2</Position>
                <Value>-0.468238</Value>
            </MatCoef>
            <MatCoef>
                <Letter>R</Letter>
                <Position>2</Position>
                <Value>-0.88913</Value>
            </MatCoef>
            <MatCoef>
                <Letter>S</Letter>
                <Position>2</Position>
                <Value>-0.102471</Value>
            </MatCoef>
            <MatCoef>
                <Letter>T</Letter>
                <Position>2</Position>
                <Value>0.109243</Value>
            </MatCoef>
            <MatCoef>
                <Letter>V</Letter>
                <Position>2</Position>
                <Value>-0.0998533</Value>
            </MatCoef>
            <MatCoef>
                <Letter>W</Letter>
                <Position>2</Position>
                <Value>-0.227703</Value>
            </MatCoef>
            <MatCoef>
                <Letter>Y</Letter>
                <Position>2</Position>
                <Value>-0.160261</Value>
            </MatCoef>
            <MatCoef>
                <Letter>A</Letter>
                <Position>3</Position>
                <Value>0.0380211</Value>
            </MatCoef>
            <MatCoef>
                <Letter>C</Letter>
                <Position>3</Position>
                <Value>-0.0642114</Value>
            </MatCoef>
            <MatCoef>
                <Letter>D</Letter>
                <Position>3</Position>
                <Value>0.241066</Value>
            </MatCoef>
            <MatCoef>
                <Letter>E</Letter>
                <Position>3</Position>
                <Value>0.501674</Value>
            </MatCoef>
            <MatCoef>
                <Letter>F</Letter>
                <Position>3</Position>
                <Value>-0.35171</Value>
            </MatCoef>
            <MatCoef>
                <Letter>G</Letter>
                <Position>3</Position>
                <Value>0.247455</Value>
            </MatCoef>
            <MatCoef>
                <Letter>H</Letter>
                <Position>3</Position>
                <Value>-0.118768</Value>
            </MatCoef>
            <MatCoef>
                <Letter>I</Letter>
                <Position>3</Position>
                <Value>-0.181269</Value>
            </MatCoef>
            <MatCoef>
                <Letter>K</Letter>
                <Position>3</Position>
                <Value>0.140721</Value>
            </MatCoef>
            <MatCoef>
                <Letter>L</Letter>
                <Position>3</Position>
                <Value>0.168194</Value>
            </MatCoef>
            <MatCoef>
                <Letter>M</Letter>
                <Position>3</Position>
                <Value>-0.577506</Value>
            </MatCoef>
            <MatCoef>
                <Letter>N</Letter>
                <Position>3</Position>
                <Value>0.610849</Value>
            </MatCoef>
            <MatCoef>
                <Letter>P</Letter>
                <Position>3</Position>
                <Value>0.521478</Value>
            </MatCoef>
            <MatCoef>
                <Letter>Q</Letter>
                <Position>3</Position>
                <Value>0.0416773</Value>
            </MatCoef>
            <MatCoef>
                <Letter>R</Letter>
                <Position>3</Position>
                <Value>0.0378455</Value>
            </MatCoef>
            <MatCoef>
                <Letter>S</Letter>
                <Position>3</Position>
                <Value>0.0573934</Value>
            </MatCoef>
            <MatCoef>
                <Letter>T</Letter>
                <Position>3</Position>
                <Value>0.274292</Value>
            </MatCoef>
            <MatCoef>
                <Letter>V</Letter>
                <Position>3</Position>
                <Value>-0.12961</Value>
            </MatCoef>
            <MatCoef>
                <Letter>W</Letter>
                <Position>3</Position>
                <Value>-0.954692</Value>
            </MatCoef>
            <MatCoef>
                <Letter>Y</Letter>
                <Position>3</Position>
                <Value>-0.513114</Value>
            </MatCoef>
            <MatCoef>
                <Letter>A</Letter>
                <Position>4</Position>
                <Value>0.176593</Value>
            </MatCoef>
            <MatCoef>
                <Letter>C</Letter>
                <Position>4</Position>
                <Value>0.021298</Value>
            </MatCoef>
            <MatCoef>
                <Letter>D</Letter>
                <Position>4</Position>
                <Value>0.672707</Value>
            </MatCoef>
            <MatCoef>
                <Letter>E</Letter>
                <Position>4</Position>
                <Value>1.03053</Value>
            </MatCoef>
            <MatCoef>
                <Letter>F</Letter>
                <Position>4</Position>
                <Value>-0.821857</Value>
            </MatCoef>
            <MatCoef>
                <Letter>G</Letter>
                <Position>4</Position>
                <Value>0.384838</Value>
            </MatCoef>
            <MatCoef>
                <Letter>H</Letter>
                <Position>4</Position>
                <Value>0.225562</Value>
            </MatCoef>
            <MatCoef>
                <Letter>I</Letter>
                <Position>4</Position>
                <Value>-0.0538049</Value>
            </MatCoef>
            <MatCoef>
                <Letter>K</Letter>
                <Position>4</Position>
                <Value>-0.0836323</Value>
            </MatCoef>
            <MatCoef>
                <Letter>L</Letter>
                <Position>4</Position>
                <Value>-0.677371</Value>
            </MatCoef>
            <MatCoef>
                <Letter>M</Letter>
                <Position>4</Position>
                <Value>-0.201774</Value>
            </MatCoef>
            <MatCoef>
                <Letter>N</Letter>
                <Position>4</Position>
                <Value>0.643158</Value>
            </MatCoef>
            <MatCoef>
                <Letter>P</Letter>
                <Position>4</Position>
                <Value>-0.0965741</Value>
            </MatCoef>
            <MatCoef>
                <Letter>Q</Letter>
                <Position>4</Position>
                <Value>0.127516</Value>
            </MatCoef>
            <MatCoef>
                <Letter>R</Letter>
                <Position>4</Position>
                <Value>-0.595602</Value>
            </MatCoef>
            <MatCoef>
                <Letter>S</Letter>
                <Position>4</Position>
                <Value>0.582</Value>
            </MatCoef>
            <MatCoef>
                <Letter>T</Letter>
                <Position>4</Position>
                <Value>0.15402</Value>
            </MatCoef>
            <MatCoef>
                <Letter>V</Letter>
                <Position>4</Position>
                <Value>-0.0413138</Value>
            </MatCoef>
            <MatCoef>
                <Letter>W</Letter>
                <Position>4</Position>
                <Value>-0.177694</Value>
            </MatCoef>
            <MatCoef>
                <Letter>Y</Letter>
                <Position>4</Position>
                <Value>-1.24825</Value>
            </MatCoef>
        </SeqMatrix>
        <SeqPair>
            <PairCoef>
                <Letter1>A</Letter1>
                <Position1>1</Position1>
                <Letter2>Y</Letter2>
                <Position2>4</Position2>
                <Value>-0.0141891</Value>
            </PairCoef>
            <PairCoef>
                <Letter1>A</Letter1>
                <Position1>1</Position1>
                <Letter2>A</Letter2>
                <Position2>2</Position2>
                <Value>-0.0048637</Value>
            </PairCoef>
            <PairCoef>
                <Letter1>A</Letter1>
                <Position1>1</Position1>
                <Letter2>R</Letter2>
                <Position2>2</Position2>
                <Value>0.00534593</Value>
            </PairCoef>
            <PairCoef>
                <Letter1>A</Letter1>
                <Position1>1</Position1>
                <Letter2>K</Letter2>
                <Position2>4</Position2>
                <Value>0.00874184</Value>
            </PairCoef>
            <PairCoef>
                <Letter1>L</Letter1>
                <Position1>2</Position1>
                <Letter2>F</Letter2>
                <Position2>3</Position2>
                <Value>-0.0102612</Value>
            </PairCoef>
            <PairCoef>
                <Letter1>A</Letter1>
                <Position1>1</Position1>
                <Letter2>L</Letter2>
                <Position2>4</Position2>
                <Value>-0.0177584</Value>
            </PairCoef>
            <PairCoef>
                <Letter1>I</Letter1>
                <Position1>2</Position1>
                <Letter2>L</Letter2>
                <Position2>4</Position2>
                <Value>-0.0048708</Value>
            </PairCoef>
            <PairCoef>
                <Letter1>R</Letter1>
                <Position1>2</Position1>
                <Letter2>Y</Letter2>
                <Position2>3</Position2>
                <Value>-0.00375295</Value>
            </PairCoef>
            <PairCoef>
                <Letter1>Y</Letter1>
                <Position1>3</Position1>
                <Letter2>L</Letter2>
                <Position2>4</Position2>
                <Value>-0.00648566</Value>
            </PairCoef>
            <PairCoef>
                <Letter1>G</Letter1>
                <Position1>1</Position1>
                <Letter2>R</Letter2>
                <Position2>2</Position2>
                <Value>-0.00169801</Value>
            </PairCoef>
            <PairCoef>
                <Letter1>R</Letter1>
                <Position1>2</Position1>
                <Letter2>A</Letter2>
                <Position2>3</Position2>
                <Value>0.000798521</Value>
            </PairCoef>
            <PairCoef>
                <Letter1>A</Letter1>
                <Position1>3</Position1>
                <Letter2>K</Letter2>
                <Position2>4</Position2>
                <Value>-0.00108641</Value>
            </PairCoef>
            <PairCoef>
                <Letter1>Y</Letter1>
                <Position1>2</Position1>
                <Letter2>A</Letter2>
                <Position2>3</Position2>
                <Value>0.0184737</Value>
            </PairCoef>
            <PairCoef>
                <Letter1>A</Letter1>
                <Position1>3</Position1>
                <Letter2>L</Letter2>
                <Position2>4</Position2>
                <Value>0.0025068</Value>
            </PairCoef>
            <PairCoef>
                <Letter1>A</Letter1>
                <Position1>1</Position1>
                <Letter2>Y</Letter2>
                <Position2>2</Position2>
                <Value>0.0055103</Value>
            </PairCoef>
            <PairCoef>
                <Letter1>L</Letter1>
                <Position1>1</Position1>
                <Letter2>I</Letter2>
                <Position2>4</Position2>
                <Value>-0.024593</Value>
            </PairCoef>
            <PairCoef>
                <Letter1>A</Letter1>
                <Position1>1</Position1>
                <Letter2>F</Letter2>
                <Position2>4</Position2>
                <Value>-0.00430106</Value>
            </PairCoef>
            <PairCoef>
                <Letter1>A</Letter1>
                <Position1>3</Position1>
                <Letter2>F</Letter2>
                <Position2>4</Position2>
                <Value>-0.00430106</Value>
            </PairCoef>
        </SeqPair>
    </SMMPredictor>
</SMMTrainOutput>
