# Supplementary material for: Generating quantitative models describing the sequence specificity of biological processes with the stabilized matrix method
Source: BMC Bioinformatics. 2005 May 31;6:132. doi: 10.1186/1471-2105-6-132 (PMC1173087; doi:10.1186/1471-2105-6-132)
Supplement: Additional File 2 — A .tar.gz file containing the SMM source code, documentation and examples for linux systems. [file 1471-2105-6-132-S2.gz]

Archive with 64 entries (60 files):
- smmlinux
- smmlinux/readme.htm
- smmlinux/smm.xsd
- smmlinux/output
- smmlinux/output/mat-TrainInput1.txt
- smmlinux/output/pair-TrainInput1.txt
- smmlinux/output/PredictOutput.xml
- smmlinux/output/TrainOutput1.xml
- smmlinux/output/TrainOutput2.xml
- smmlinux/output/TrainOutput3.xml
- smmlinux/input
- smmlinux/input/PredictInput.xml
- smmlinux/input/sequences.txt
- smmlinux/input/TrainInput1.txt
- smmlinux/input/TrainInput1.xml
- smmlinux/input/TrainInput2.xml
- smmlinux/input/TrainInput3.xml
- smmlinux/code
- smmlinux/code/BPException.cpp
- smmlinux/code/BPException.h
- smmlinux/code/BPMath.cpp
- smmlinux/code/BPMath.h
- smmlinux/code/Dataset.cpp
- smmlinux/code/Dataset.h
- smmlinux/code/Letter.cpp
- smmlinux/code/Letter.h
- smmlinux/code/Makefile
- smmlinux/code/MinimizerBase.cpp
- smmlinux/code/MinimizerBase.h
- smmlinux/code/NumVec.cpp
- smmlinux/code/NumVec.h
- smmlinux/code/SeqMatrix.cpp
- smmlinux/code/SeqMatrix.h
- smmlinux/code/SeqPair.cpp
- smmlinux/code/SeqPair.h
- smmlinux/code/SeqSet.cpp
- smmlinux/code/SeqSet.h
- smmlinux/code/smm.cpp
- smmlinux/code/SMMCrossValidate.cpp
- smmlinux/code/SMMCrossValidate.h
- smmlinux/code/SMMOptimizeLambda.cpp
- smmlinux/code/SMMOptimizeLambda.h
- smmlinux/code/SMMRepeater.cpp
- smmlinux/code/SMMRepeater.h
- smmlinux/code/SMMSeqMatrix.cpp
- smmlinux/code/SMMSeqMatrix.h
- smmlinux/code/SMMSeqPair.cpp
- smmlinux/code/SMMSeqPair.h
- smmlinux/code/SMMSet.cpp
- smmlinux/code/SMMSet.h
- smmlinux/code/SMMSolve.cpp
- smmlinux/code/SMMSolve.h
- smmlinux/code/stdafx.cpp
- smmlinux/code/stdafx.h
- smmlinux/code/tinystr.cpp
- smmlinux/code/tinystr.h
- smmlinux/code/tinyxml.cpp
- smmlinux/code/tinyxml.h
- smmlinux/code/tinyxmlerror.cpp
- smmlinux/code/tinyxmlparser.cpp
- smmlinux/code/TMatrix.h
- smmlinux/code/TVec.h
- smmlinux/code/VSet.cpp
- smmlinux/code/VSet.h
